# Supplementary material for: RAD001 Enhances the Potency of BEZ235 to Inhibit mTOR Signaling and Tumor Growth
Source: PLoS One. 2012 Nov 14;7(11):e48548. doi: 10.1371/journal.pone.0048548 (PMC3498278; doi:10.1371/journal.pone.0048548)
Supplement: Table S1 — MAS5 normalized microarray data. SK-BR-3 cells were treated with vehicle control, 5 nM RAD001, 20 nM or 500 nM BEZ235, or the combination of 5 nM RAD001 and 20 nM BEZ235 for 24 h. Total RNA was isolated and analyzed using Affymetrix gene chip U133 plus 2.0 analysis. MAS5-normalized data is shown. (XLSX) [file pone.0048548.s001.xlsx]

## Sheet: MAS5 normalized data
Gene and Affy probe	5nM RAD001	20nM BEZ235	500nM BEZ235	5nM RAD001 + 20nM BEZ235	vehicle control #1	vehicle control #2
DDR1 1007_s_at	3724	3330.2	4465.8	3714.9	3179.7	3523
RFC2 1053_at	1021.1	1345.5	509.9	713.9	1300.2	1254.3
HSPA6 117_at	31.7	21.7	34.6	33.5	41.5	22.7
PAX8 121_at	5.5	5.5	7.3	24.3	12.7	9.8
GUCA1A 1255_g_at	1.3	0.5	1.7	1	1.9	1.2
UBA7 1294_at	60	70.6	85.5	107.2	65.1	60.2
THRA 1316_at	59.9	58.5	53.3	56.2	59.5	67
PTPN21 1320_at	102.6	103.3	150.5	137.2	82.1	80.5
CCL5 1405_i_at	14.6	13.5	13.7	23.3	6.2	13.2
CYP2E1 1431_at	4.5	0.8	3.4	8.5	7.4	5.7
EPHB3 1438_at	49.2	39.1	40.6	30.7	41.9	47
ESRRA 1487_at	3189.5	2534.6	3641.2	3751.4	2181.3	2274.2
CYP2A6 1494_f_at	7.6	6.8	2.8	11.3	1.8	7.5
SCARB1 1552256_a_at	954.8	1027.9	737.4	1079.4	855.4	830.9
TTLL12 1552257_a_at	5363.8	6324.8	4546.2	4862.6	5446.3	6492.9
NCRNA00152 1552258_at	17	14.6	19.9	17.6	10.6	4
WFDC2 1552261_at	15.6	17.1	12.1	3.1	24.7	22.9
MAPK1 1552263_at	91	104.4	186.3	176.6	111	86.9
MAPK1 1552264_a_at	168.6	186.9	186	252.9	205.6	163
ADAM32 1552266_at	7.7	9.3	11.8	9.6	8.8	10
SPATA17 1552269_at	6.4	16.2	9.8	12.1	9.9	5.9
PRR22 1552271_at	11.2	2.3	25.2	10	7	12.6
PRR22 1552272_a_at	41.9	37.7	60.4	71.1	37.1	37.8
PXK 1552274_at	65.9	65.1	50	50.3	50.3	50.2
PXK 1552275_s_at	196	191.6	234.5	213.9	138.7	159
VPS18 1552276_a_at	14	24.3	22.4	34.1	23.3	23.1
C9orf30 1552277_a_at	302.3	310.5	242.5	268.6	394.4	351.9
SLC46A1 1552278_a_at	97.2	128.5	60.6	138.9	62.1	57
SLC46A1 1552279_a_at	82.8	141.4	82.5	137.4	74.3	75.6
TIMD4 1552280_at	3	1.1	12.8	5.4	3	7.8
SLC39A5 1552281_at	17.1	23.6	10.4	3.8	14	24.7
ZDHHC11 1552283_s_at	9	14.3	13.5	5.9	0.4	0.6
ATP6V1E2 1552286_at	162.5	106.6	133.3	193.9	98.4	88.3
AFG3L1 1552287_s_at	93.6	149.4	81.6	92.2	94	98.8
CILP2 1552288_at	12.5	15.3	14.3	11	22.6	17.6
CILP2 1552289_a_at	14.6	19.6	5	12	19.5	10.9
PIGX 1552291_at	1033.4	1179.7	951	865.3	1281.9	1013.4
TMEM196 1552293_at	9.4	1.4	19	15.9	19.3	16.3
SLC39A13 1552295_a_at	95.3	102.9	88.8	114.8	86	102.1
BEST4 1552296_at	24.3	16.3	16.8	20.8	29	7.1
AKD1 1552299_at	92.9	53.8	127.3	59.5	99.5	97.3
CORO6 1552301_a_at	13.3	20.6	28.5	22.9	11.9	16.2
TMEM106A 1552302_at	210.6	272.6	182.2	237.9	142.3	199.4
TMEM106A 1552303_a_at	92.7	68	79.6	94.8	55.1	67.2
ALG10 1552304_at	143.2	133.7	79.5	70.1	78	83.9
ALG10 1552306_at	778.4	783	510.2	677.7	724.3	720.9
TTC39C 1552307_a_at	47.8	47.4	74	87.1	55.5	38
NEXN 1552309_a_at	30.4	27.7	43.9	40.1	17.9	28.9
C15orf40 1552310_at	176.9	209.8	301.2	213.3	150.3	192.5
RAX2 1552311_a_at	19.3	37.8	17.8	16	34.8	35.1
MFAP3 1552312_a_at	365.4	391.6	411.5	391.4	432.1	433
EYA3 1552314_a_at	38.9	57.4	36.7	27.2	72.5	67.5
GIMAP1 1552315_at	19.4	18.6	19.9	8.1	6.1	12
GIMAP1 1552316_a_at	1.9	0.6	0.5	1	1.8	2.2
GIMAP1 1552318_at	3	1.1	10.3	4.9	5.5	3
KLK8 1552319_a_at	8.2	4	7.9	10.4	16.4	4
CCDC65 1552320_a_at	13.2	11.5	10.7	8.6	16.5	6.4
CCDC65 1552321_a_at	3.2	2.8	19.6	20.9	15	1.5
FAM122C 1552322_at	4.9	5.5	1.3	6.6	0.6	8.3
FAM122C 1552323_s_at	19.8	10.4	16.7	26.1	13.9	18.2
CCDC11 1552325_at	3.4	5.6	4.9	7.2	8.1	9
CCDC11 1552326_a_at	9.2	4.9	8.5	11.7	13	6.6
RBBP6 1552329_at	185.6	233.4	327.4	271.8	258.8	183
CENPBD1 1552330_at	192.9	111.7	160	230.3	126	308.3
TRIOBP 1552332_at	150.9	182.7	80.5	124.9	216.6	167.8
TRIOBP 1552334_at	209.1	427.7	363.8	588.7	281.1	592.3
CATSPER1 1552335_at	8.8	6.5	8.4	8.2	9.4	3.4
HOXD4 1552337_s_at	10.7	1.9	8.1	1.7	2.4	6.9
GSC 1552338_at	9.2	0.5	14.2	1	2.7	3
SP7 1552340_at	1.2	6.1	1.8	0.7	10.3	14.7
PDE7A 1552343_s_at	53.1	47.7	49.5	65.7	46	33.3
CNOT7 1552344_s_at	84.1	83.7	79.8	94.6	111	108.5
CRYZL1 1552347_at	157.4	158.8	227.4	250.3	187.6	180.6
PRSS33 1552348_at	29.1	44.9	28.1	44.6	19.4	83.3
PRSS33 1552349_a_at	14.4	31.1	15.2	12.7	14.5	24.7
C19orf26 1552354_at	0.7	1	0.4	2.1	2	0.7
C19orf26 1552355_s_at	2.2	15.4	20.5	14.2	6.3	16.3
C8orf45 1552359_at	5.4	5.8	1.5	4.3	8	16.2
TIRAP 1552360_a_at	534.9	808.1	435.1	364.8	804.9	539.5
LEAP2 1552362_a_at	42	58.6	74.6	30	57.1	97.7
MSI2 1552364_s_at	38.7	32.8	80.9	66.7	61	41.7
SCIN 1552365_at	8005	7562	10065.8	11303.6	6380.5	5655.9
SCIN 1552367_a_at	3340.2	3540.2	4998.1	4251.3	2586.2	2509
CTCFL 1552368_at	1.4	9	6.4	11.8	8.1	1.1
C4orf33 1552370_at	356.3	407.6	560.8	510.7	492.4	499
C4orf33 1552372_at	3.7	0.4	0.2	0.4	2.3	4
C4orf33 1552373_s_at	2.2	1.6	6.9	11.4	7.4	2.9
ZNF333 1552375_at	12.9	9.1	9.6	20.5	8.9	14.6
FAM18B2 1552377_s_at	32.9	17.4	62.3	73.6	28.9	31.1
RDH10 1552378_s_at	204.4	153.4	129.6	169.5	143.4	158.1
RDH10 1552379_at	0.6	0.6	4.4	1.2	0.2	0.3
SRSF12 1552381_at	1.7	5.9	1	2.4	4.3	1.1
FAM71A 1552383_at	47.8	24.1	33.8	37.2	24.5	29.1
FAM71A 1552384_a_at	0.9	0.8	2.3	9.9	6.9	3
GAPT 1552386_at	1	0.1	0.3	0.2	0.2	0.2
FLJ30901 1552388_at	3.5	2.7	4.2	24.8	2.4	2
C8orf47 1552389_at	5.3	0.9	9.6	10.3	1	11
C8orf47 1552390_a_at	9.1	5.4	4.4	1.5	1.2	0.7
C1orf65 1552391_at	39.6	22	59	33	28.4	44.6
ENTHD1 1552393_at	3.6	0.8	0.4	1.9	0.4	0.2
ENTHD1 1552394_a_at	7.3	0.3	2.5	7.1	1.1	4.1
TSSK3 1552395_at	1.1	0.6	0.8	2.6	0.5	0.4
BRF1 1552399_a_at	26.3	27.1	35.3	22.4	30	21.5
C15orf27 1552400_a_at	16.9	18.9	17.6	15.3	17.8	26.8
CALML6 1552402_at	1.1	1.1	8.7	13.6	6.5	0.6
NLRP5 1552405_at	5.2	0.5	2.5	2	0.9	0.9
ODF4 1552408_at	1.3	6.3	12.2	7.1	1.2	2.7
ODF4 1552409_a_at	6.2	12.6	24.7	37.8	6.1	20.1
CLEC4F 1552410_at	8.5	2.9	12.4	10.1	8.7	3.3
WFDC9 1552414_at	7.5	1.3	3	6.4	2.6	1.5
WFDC9 1552415_a_at	7.4	12.6	3.3	7.8	9.6	1.2
NEDD1 1552417_a_at	140.6	145.6	73.2	114.2	173.3	181.3
TTLL10 1552418_at	12.5	19.1	13.7	4.4	9	2.3
TTLL10 1552419_s_at	7	1.7	5.8	1.5	8.5	1.4
CALR3 1552421_a_at	15.8	7.5	2.9	2.1	17.3	1.9
C10orf25 1552422_at	10.3	12.4	16.1	19.4	9.3	13.2
ETV3 1552423_at	87.4	89.2	154.5	86.4	91.7	56.2
KLHL10 1552424_at	0.4	9	8.6	7.5	0.6	0.8
KLHL10 1552425_a_at	24.6	7.9	23.6	21.7	1.7	17.6
TM2D3 1552426_a_at	7672.9	8021.2	8199.4	8609.7	8051.1	7342.4
ZNF485 1552427_at	95.7	60.9	100.3	117.6	48.5	51.4
WDR17 1552430_at	24.5	21.3	19.7	23.5	39.6	29
MFSD6L 1552432_at	28	24	25.2	41.5	14.7	27
CDH23 1552436_a_at	18.9	25.3	41.2	40.6	20.3	11.9
ANKAR 1552438_a_at	0.9	1.3	0.7	10.6	6.7	6.4
MEGF11 1552439_s_at	6.2	3.1	1.7	1.4	0.4	0.4
GPR182 1552440_at	8.6	12.2	10.6	14.2	10.4	0.6
ESX1 1552445_a_at	3.8	9.9	109.2	50.9	4.4	9.5
C8orf12 1552448_a_at	4.4	0.8	8.9	1.4	1.1	1.7
SCGB1C1 1552449_a_at	1.5	5.3	10	6.7	7	0.8
DNAJC5G 1552450_a_at	20.9	1.7	0.5	8.4	7.4	1.4
WDR88 1552452_at	12.3	1.7	23.6	3.7	1.6	15.6
WDR88 1552453_a_at	9	5.3	23.3	19.3	4.9	3.3
PRUNE2 1552455_at	7.4	0.6	8	0.3	10	0.2
MBD3L2 1552456_a_at	12.2	1.7	4.3	5.1	5.5	3.9
ADAMTSL1 1552457_a_at	1.5	0.4	0.8	0.8	1.7	1
MBD3L1 1552458_at	1.1	3.6	1.3	1	4.7	2.2
MBD3L1 1552459_a_at	17.4	10.9	22.9	2.8	15.2	9.2
FAM46D 1552461_at	2.4	2.2	3.6	1.2	8.5	0.3
SERPINB11 1552463_at	5.3	4.3	8.8	10.9	6.3	2
NCRNA00161 1552466_x_at	18.8	10.5	7.1	19.8	11.1	12.6
DSCR10 1552467_at	11.1	2.2	19.1	21.3	8	1.6
DSCR10 1552468_a_at	1.7	2.1	1	2.7	3	1.8
ABHD11 1552470_a_at	250.5	302.8	267.6	264.6	291.3	332.9
ACAP2 1552472_a_at	1091.7	1231.4	1919.1	1650.8	1275.9	1340.8
GAMT 1552473_at	1.6	1.1	1.4	1.8	3.2	2.8
GAMT 1552474_a_at	70.1	29.8	18.5	40.8	52.7	51.3
PLCD3 1552476_s_at	55.5	46.7	56	86.3	27.3	28.9
IRF6 1552477_a_at	171.3	198.7	260.1	203.1	191.8	180.3
IRF6 1552478_a_at	372.7	527.8	615	517.7	376	396.2
PTPRC 1552480_s_at	0.6	1.2	5.1	0.4	0.6	0.4
MAN1A2 1552481_s_at	1225.9	1124.4	1156.7	1114.1	1333.2	1254.3
RAPH1 1552482_at	1.5	9.1	23.9	19.5	7.7	10.3
SMCR8 1552484_at	14.9	1.1	1.3	12.1	17.2	3.2
LACTB 1552485_at	54.4	70.2	28	34.8	61.4	61.3
LACTB 1552486_s_at	221.3	177.3	217.4	217.2	184.5	184.2
BNC1 1552487_a_at	0.2	0.5	0.4	7.8	0.2	6.4
MPP4 1552489_s_at	6.4	0.7	12.3	7	1.4	1.7
LACE1 1552490_at	25.8	39	27.4	21	46.4	28.5
IDI2 1552491_at	534.8	630.3	324.5	398.8	544.8	577
CYP11B1 1552493_s_at	10.5	3.6	2	14.9	3.3	1.4
TAF8 1552494_at	16.7	16.7	23.4	9.2	19.7	29.8
COBL 1552496_a_at	70.9	112	126	89.5	123.5	216.9
SLAMF6 1552497_a_at	1.1	11.7	7.1	2.3	4.4	6.8
ZSCAN20 1552498_at	27.6	35.4	41.4	39.8	37.5	31.5
ZSCAN20 1552499_a_at	79.1	60.6	86.6	101.4	53.2	83.6
GPBAR1 1552501_a_at	11.2	3.8	20.6	12.9	14.7	8.3
RHBDL2 1552502_s_at	342.2	346.9	579.9	427.3	427.5	484.6
FRAS1 1552503_at	1.4	4.2	13.4	20.9	3.3	3.3
BRSK1 1552504_a_at	10.8	5.1	14.8	4.2	10.2	2
CRB2 1552506_at	3.2	1.1	1.6	2.5	0.7	0.7
KCNE4 1552507_at	5.4	9.7	12.8	2.1	16.2	7
KCNE4 1552508_at	9.4	1.5	1.7	9.8	5.3	0.8
CD300LG 1552509_a_at	5.3	0.7	0.7	1.9	1.8	12.7
SLC34A3 1552510_at	18.8	44.3	41.7	24.3	30.1	51.6
CPA6 1552511_a_at	0.9	0.4	0.3	1.4	0.3	2
WBP2NL 1552514_at	0.7	0.5	1.2	1.8	0.3	0.5
HIPK1 1552515_at	0.8	1.5	1.5	9.4	16.1	11.9
HIPK1 1552516_a_at	27.4	33.1	30.3	33.6	26.6	16
MTBP 1552518_s_at	790.5	839.8	348.5	537.5	872.5	897.7
ACVR1C 1552519_at	8.3	2.3	9.4	3.1	1.1	0.4
TMEM74 1552520_at	19	13.6	2.1	17.7	18.1	9.8
TMEM74 1552521_a_at	17.7	20.3	10.9	11.1	25.8	12.2
TIGD4 1552522_at	6.5	9.6	7.3	8.8	2.9	4.3
TIGD4 1552523_a_at	14.8	11.5	7.8	7.9	9.9	7.3
ART5 1552524_at	8	7.7	59	47.7	1.8	33.5
FAM71C 1552526_at	2.1	2.6	13	2.3	1.1	3.1
C21orf67 1552528_at	5.4	3.3	9.6	11.9	17.3	6.8
NLRP11 1552531_a_at	6.7	0.3	2.8	7.5	1.3	1.3
ATP6V1C2 1552532_a_at	730.4	666.2	1395.1	1078.8	443.5	541.1
CLDN19 1552535_at	0.5	2	6.7	17.9	0.4	0.4
VTI1A 1552536_at	28.7	42.1	24.4	56	58	23.8
KIF6 1552538_a_at	1.4	2	8.9	2.2	0.9	2
IQCD 1552540_s_at	81	76.4	172.9	117.7	56.2	80.9
TAGAP 1552541_at	1.7	6.1	5.7	2.8	22.8	13.6
TAGAP 1552542_s_at	15	5.5	13.6	11.9	8.5	7.2
STON2 1552543_a_at	10.9	5.8	5	3.3	25.5	7.4
SERPINA12 1552544_at	0.7	0.9	7.7	11.4	9.5	10.1
LETM2 1552546_a_at	9.5	5.5	2.6	11.8	9.5	2.7
BSND 1552548_at	6.2	0.6	1.5	0.5	0.7	0.5
BSND 1552549_a_at	14.2	1.3	4.5	11.1	9.1	1.6
CLEC4C 1552552_s_at	5.2	7.3	0.8	13.7	2.4	11.1
NLRC4 1552553_a_at	35.2	38.9	34.4	15.6	35.1	27.4
NLRC4 1552554_a_at	13.3	5.1	15.2	2.1	6.1	8
PRSS36 1552555_at	37.7	44.2	20.7	38.1	5.1	36.1
ZDHHC15 1552557_a_at	10.4	3.6	11.9	8.2	8	5.6
RAI1 1552558_a_at	7.8	13	5.5	7.8	32.2	40.2
CDK15 1552559_a_at	2.5	0.6	8	3.5	0.9	1.2
ZNF570 1552562_at	10.4	1.4	9.3	3.1	1	1.6
NUDT9P1 1552564_at	0.8	1.5	1.1	1.9	1.5	1.4
BTBD16 1552566_at	9.9	20.9	19.7	3.7	19.8	1.8
RTP3 1552568_at	1.5	2	14.7	2.1	1.2	1.9
RTP3 1552569_a_at	2.7	0.9	25.3	12.7	0.8	1.6
C21orf29 1552570_at	19.2	10.7	22.8	27.4	2.4	12.3
MIPOL1 1552572_a_at	31.9	25	41.6	61	24.6	53.3
MIPOL1 1552573_s_at	26.6	20.6	27.2	45.9	38.5	42.4
C6orf141 1552575_a_at	19.3	10.9	17.3	30.5	6	13.4
ALMS1P 1552576_at	21.1	22.9	7.5	28.6	13.1	6.6
MYO3B 1552578_a_at	4.4	6	6.1	10.2	0.3	0.8
ADAM21 1552579_a_at	10.8	13.7	5.9	22.7	21.6	15
TRIML2 1552580_at	1.3	19.9	13.2	29.4	3.1	5.4
ABCC13 1552582_at	5.1	4	7.1	0.6	4.9	5.9
ABCC13 1552583_s_at	9	6.3	11.4	8	14.5	13.8
IL12RB1 1552584_at	163.7	161	206.4	233	94.9	192.1
GTF2A1L 1552585_s_at	0.1	1.8	6.2	2.3	7.2	1.7
TRPV3 1552586_at	19.5	10.4	18.9	11.2	19.6	2.7
CNBD1 1552587_at	7.6	3.2	3.4	8.1	2.6	1.6
CNBD1 1552588_a_at	0.7	0.2	0.2	3	4.3	0.9
ABCC12 1552590_a_at	3.6	4.8	0.9	1.4	0.5	0.6
MMP21 1552592_at	10	10.9	15.1	11	11.6	8
TMEM190 1552594_at	23.7	14.7	6.4	19.7	7	2.8
GAS2L2 1552596_at	36.1	7.1	15.8	5.3	2.9	4.1
KCNG4 1552598_at	0.6	0.6	2.9	1.4	2.2	1.5
PXT1 1552599_at	0.2	5.9	3.9	7.2	0.7	0.9
CACNG5 1552602_at	0.5	2.5	28.9	20.1	3.3	3.1
C21orf74 1552604_at	1.4	1	1.9	2.9	4.8	2.7
C21orf74 1552605_s_at	1.6	6.5	12.7	8.4	4	8.1
NCRNA00204 1552607_at	158.4	150.3	124.8	110.6	118.5	137.5
WFDC11 1552608_at	1.8	3	1.3	17.1	4.3	0.5
JAK1 1552610_a_at	300	302.9	521.9	453.7	252.6	243.6
JAK1 1552611_a_at	320.4	246.1	470.5	478.8	243.5	242.8
CDC42SE2 1552612_at	898	822.5	729.9	577.5	953.8	1020.7
CDC42SE2 1552613_s_at	894.4	1037.3	765.6	696	1042	1031
ACACB 1552615_at	18.9	28.2	29.5	14.1	67.3	22.1
ACACB 1552616_a_at	4.2	12.5	24	20.7	28.1	11
RFWD2 1552617_a_at	1199.4	1195.6	952.9	1127.7	1174.3	1250.2
STX6 1552618_at	141.2	172.3	154.1	223.8	146.3	233.4
ANLN 1552619_a_at	1120.9	1206.2	465.1	646.6	1821.7	1833.4
SPRR4 1552620_at	1.9	1.8	1.8	2.7	0.5	1.7
HSH2D 1552623_at	7.3	10.3	20.8	26.4	18.6	12.3
TRNT1 1552625_a_at	717.6	807.2	523.3	718.1	613.7	779.7
TMEM163 1552626_a_at	0.5	0.9	1.6	1.2	4.1	1.4
ARHGAP5 1552627_a_at	238.9	173.5	310	262.2	189.7	170.9
HERPUD2 1552628_a_at	3463.1	2848.7	5290.1	4947.7	3190.7	2609
JMJD6 1552629_a_at	7.2	2.9	2.1	1.3	3	2.2
SRCAP 1552630_a_at	21.2	4	4.1	16.8	3.7	14.1
MAP3K6 1552631_a_at	15.8	34.9	2.2	9.6	1.7	45.1
ARSG 1552632_a_at	82.6	87.2	68.5	83.8	55.4	46
ZNF101 1552633_at	57.2	43.3	40.8	43.2	60.1	70.9
ZNF101 1552634_a_at	133.9	169.3	74.3	89.6	133.3	165.2
PTPN11 1552637_at	0.5	4.3	1.2	0.6	6.3	4.8
KLHDC7B 1552639_at	11.1	1.7	0.8	7.9	11.5	8.1
ZNF626 1552643_at	2.1	2	20.4	3	21.7	2.7
PHC3 1552644_a_at	88.3	106.6	136.3	161	109.1	103.9
IL11RA 1552646_at	20.2	12.6	10	22	22.9	26.8
TNFRSF10A 1552648_a_at	107.1	152	141.5	138.9	134.6	124.3
RFFL 1552649_a_at	22.7	2.8	4.5	4	8.8	5.5
RFFL 1552651_a_at	28.9	26.6	24.2	21.1	28.8	41.5
HPS4 1552652_at	79.5	83.9	77.6	60.7	62.7	68.5
UHMK1 1552656_s_at	102.9	115.3	111.9	119.1	105.7	108
TXNDC2 1552657_a_at	7.9	22.3	21.3	35.1	18.9	14.8
NAV3 1552658_a_at	89.4	106.5	136	163.7	89.6	55.9
C5orf22 1552660_a_at	111	85.7	76.4	82	114.9	104.3
PCDHGB7 1552661_at	3	3	0.7	0.6	0.8	0.3
PCDHGB7 1552662_a_at	2.7	3.9	10.6	14.4	7.8	4.2
ERC1 1552663_a_at	15.5	4.7	19.8	16.9	20.9	2.8
FLCN 1552664_at	5004.1	4665	6547.2	5422.7	5089.1	4347.4
LOC84989 1552665_at	27.3	9.7	29.7	31.6	32.1	28.2
LRRC7 1552666_a_at	0.3	4	13.4	1.6	4.3	1.3
SH2D3C 1552667_a_at	6.9	7.6	41.8	9.7	3.3	14.4
PPP1R3B 1552669_at	1.2	13.7	1.6	1.4	2.9	2.3
PPP1R3B 1552670_a_at	91	104.1	110.2	68.8	102.8	63.7
SLC9A7 1552671_a_at	130.1	138.2	180	217.7	88.7	105.1
IGSF3 1552672_a_at	123.6	143.3	155.5	182.2	145.6	119.8
RFX6 1552673_at	1.8	0.4	0.3	0.6	0.7	0.6
DIRC1 1552674_at	1.3	0.9	0.6	5.6	8.5	3.4
DNAJB7 1552675_at	9.3	6.9	7.3	11.6	17.5	10.6
UCN3 1552676_at	4.4	2.6	5	1.9	2.4	1.3
DIP2A 1552677_a_at	11.5	11.8	34.7	9.2	22.6	2.1
USP28 1552678_a_at	41.2	58	28.2	46.6	42.1	57.9
CASC5 1552680_a_at	185.9	192.2	74.6	92.9	313.8	227.2
CASC5 1552682_a_at	64.8	66.1	47.3	31.7	98.2	107.9
SENP8 1552684_a_at	24.3	55.2	53.6	38.7	67.5	62.1
GRHL1 1552685_a_at	372.4	390.1	496.6	473.1	359.2	411.1
C20orf152 1552686_at	5.8	0.5	2.8	8	9.6	5.2
C20orf152 1552687_a_at	16.6	14.7	26.7	27.9	15.2	25.8
CASKIN1 1552689_at	2982.9	2482	1927	2210.1	2481.5	2619.4
CACNA2D4 1552690_a_at	9.2	10.3	19.6	2.9	18.7	7
ARL11 1552691_at	41.1	39.4	78	97.8	25.6	37.4
ARL11 1552693_at	12.7	18.8	21.4	12.3	8.1	1.9
SLC2A13 1552694_at	638.1	668.6	767.9	526.5	381.6	854.1
SLC2A13 1552695_a_at	370.9	362.3	694	469.8	421.2	361.8
NIPA1 1552696_at	17.4	20.3	30.2	19.2	26.3	19.1
MGC16703 1552698_at	4.2	1.1	0.8	2.7	1.5	0.4
CARD16 1552701_a_at	26.7	28.6	97.8	67.5	7.4	21.5
DUSP19 1552705_at	79.6	58.8	54.2	45	101.8	60.9
DUSP19 1552708_a_at	40	26.5	32.2	16.7	24.3	32
CYB5D1 1552711_a_at	589.3	778.6	298.4	494.2	682.6	673
NMNAT2 1552712_a_at	138.1	245.7	1392.2	440.9	133.7	129.4
SLC4A1 1552713_a_at	1.6	1.9	0.6	1.4	0.9	2.1
CREG2 1552714_at	16.2	13.7	29.4	30.1	15.8	15.5
RXFP1 1552715_a_at	4.6	0.6	1.3	0.9	0.2	0.4
SPEF2 1552716_at	95.5	101.1	139	173.6	81.1	98
DTD1 1552718_at	206.7	180.7	135.8	139.2	156	104.6
CASC4 1552719_at	29.9	19.3	21.5	16.7	12.2	9.4
FGF1 1552721_a_at	19.4	24.7	71.4	48.4	15.3	20.9
ARPP21 1552722_at	3.6	0.9	9	6.5	1.6	6.4
RHOXF1 1552724_at	17.6	2.5	2.4	21.4	6.9	2.2
ADAMTS17 1552725_s_at	16.1	0.8	1.2	14.8	2.6	0.4
ADAMTS17 1552726_at	336	487	568.9	500.5	312.3	378.4
ADAMTS17 1552727_s_at	355.8	465.9	666.4	609.5	298.1	376.6
SNHG7 1552729_at	3.6	1.8	40.2	19.2	11.2	17
DHH 1552730_at	1	2.4	1.6	3.5	1.2	4.7
ABRA 1552731_at	9.5	5.8	14.7	11.5	13.5	13.2
ABRA 1552732_at	6.8	7.5	6.9	7.5	0.4	1.1
KLHDC1 1552733_at	2.2	10	49	30.7	4	0.2
RICTOR 1552734_at	43.2	27.4	52.9	50.2	34.9	38.6
NETO1 1552736_a_at	20.9	36.4	32.3	33.5	21.4	9.9
WWP2 1552737_s_at	37.2	40.5	17.9	29.6	41.2	29.7
ST7L 1552738_a_at	96.7	105.1	127.8	96.8	91	75.6
ST7L 1552739_s_at	141.1	122.7	228.5	200.2	121.8	119.6
C2orf15 1552740_at	248.3	218.1	192.7	337.5	181.4	210.9
KCNH8 1552742_at	9.1	1.3	0.8	1.3	4.3	1
MCF2L 1552743_at	6.9	4.2	5	1.6	4.9	11.1
SLCO6A1 1552745_at	1	0.3	3.2	2.8	8	4
C3orf48 1552747_a_at	21.6	28.1	27.5	25.9	18.5	22.5
KLC3 1552749_a_at	3.8	17.2	3.3	9.1	5.3	10.4
CIB3 1552750_at	3.8	0.5	0.8	1.5	1.7	2.1
CIB3 1552751_a_at	70.4	71.7	24.9	36.4	63.5	26.6
CADM2 1552752_a_at	4.5	0.7	1.2	6.4	2.2	0.3
CADM2 1552754_a_at	5.4	4	8.8	10.3	7.2	1
C9orf66 1552755_at	20.4	19.6	38.3	16.1	15.2	13.1
C9orf66 1552757_s_at	0.8	0.9	9.2	10.9	1	5.2
HDAC9 1552758_at	3.2	1.6	9.3	11.3	2.1	9.3
HDAC9 1552760_at	4.5	6.7	5.7	1.7	15.8	4.7
SLC16A11 1552761_at	21.8	24	3.5	5.2	19.3	12.6
TMEM67 1552763_at	11.1	7.8	12.7	12.9	14.7	5.5
TMEM67 1552765_x_at	1.8	10.7	1.6	13.1	16.7	14.4
HS6ST2 1552766_at	0.6	3.2	0.9	3.5	8	0.9
HS6ST2 1552767_a_at	9	10.8	23.5	25.7	14.6	18.7
CAMKK1 1552768_at	14.1	15.1	21.2	14.9	2.6	4.8
ZNF625 1552769_at	1.8	1.8	2.8	6.1	0.8	2.2
ZNF563 1552770_s_at	12.7	10.5	11.6	13.8	15.1	7.9
LIN9 1552771_a_at	19.2	3.3	2.6	2.6	8.1	19.1
CLEC4D 1552772_at	7.7	1.6	12	15.6	5.5	11.3
CLEC4D 1552773_at	9.8	0.6	3.5	6	3.8	8.1
SLC25A27 1552774_a_at	16.3	7.5	17.4	17.9	12.9	5.6
GPRC6A 1552775_at	10.7	2.8	1.4	22.8	2.9	9
RAET1E 1552777_a_at	33.7	26.4	19	40.2	38.6	29.9
SLC44A5 1552779_a_at	9.9	9.5	23.3	18.2	18.4	18.2
SLC44A5 1552782_at	9.8	15.2	23.2	9.9	12.4	15.4
ZNF417 1552783_at	14.8	8.5	20.6	11.9	15.9	13.9
ZNF781 1552785_at	10.8	2.7	0.7	9.2	9.7	0.4
HELB 1552787_at	43.7	53.3	98.3	88	37.7	46.4
HELB 1552788_a_at	56.5	58.2	80.1	83.8	60.7	41
SEC62 1552789_at	1496.3	1584.5	859.2	948.6	2004.4	1691.2
SEC62 1552790_a_at	1452.1	1672.5	794.7	884.5	1943.8	1718.6
TRDN 1552791_a_at	9.6	7.5	16.2	14.5	9.9	9.1
SOCS4 1552792_at	155.4	146.6	73.2	128.3	187.2	120.6
C8orf31 1552793_at	6.9	1.3	11.2	0.6	7.8	5
ZNF547 1552794_a_at	7.5	14.2	9.7	11.1	11.4	16.7
SIM1 1552796_a_at	0.5	0.4	0.9	1.8	1.5	1.4
PROM2 1552797_s_at	13869.7	13938.2	10936	11150.1	13331.2	14334.4
TLR4 1552798_a_at	2.7	2.7	2.9	1.7	1.6	1.5
TSNARE1 1552799_at	14.2	2.5	1.4	4.3	9.6	1.8
ABHD11 1552800_at	60.3	75.1	133	98.9	36.2	51.8
CAPN13 1552801_at	70.1	90.2	195.2	182.3	104.9	111.6
STMN1 1552803_a_at	195.3	174.1	410.5	328.5	138.4	157.3
TIRAP 1552804_a_at	50.7	48.1	36.9	31.9	35.6	38.1
ADAMTSL1 1552808_at	18.5	15.9	27.2	15.5	16.7	8.7
RFX4 1552809_at	1.2	13.7	8.9	0.9	1.7	1
WFIKKN1 1552811_at	47.5	31	48.9	59.9	26	27
SENP1 1552812_a_at	39.1	44.7	25.9	33.1	49.6	49.3
KLF14 1552813_at	1.5	1.2	0.7	2.2	6.5	1.5
KLF14 1552814_a_at	13.4	11.7	18.7	8.3	11.3	8.3
NXNL2 1552816_at	14	0.8	10.7	16.5	15	1.4
BRS3 1552818_a_at	7.2	7.2	1.7	11.9	5.6	1.1
NCRNA00205 1552819_at	3.5	1.3	8.7	4	15.7	2.7
TMX3 1552822_at	11.4	12.8	5	14.7	54.4	14.8
ZNF396 1552825_at	12.3	11.5	31.1	37.4	13.9	0.4
SLC26A7 1552826_at	4.2	4.9	10.7	9.6	8.1	1.2
SLC26A7 1552827_s_at	6	8.2	0.6	2.6	0.3	5.4
SNX18 1552828_at	1.5	10.2	1.5	1.9	1.5	1.4
FBXO39 1552830_at	0.9	9.3	1.4	1.2	4.5	0.5
B3GNT6 1552833_at	38.3	5.2	38	8	9.6	2.6
B3GNT6 1552834_at	31.6	3.2	3.5	22.1	14.5	13.6
DENND1B 1552835_at	1.5	8.2	32.9	17.2	7	13.9
ZNF619 1552836_at	41.4	69.2	72.3	39.6	76.7	51.4
ICK 1552837_at	9.7	3.1	4.4	5.2	8.8	4.8
FAM71D 1552839_at	9.8	0.3	5.5	3.5	0.6	1.2
BCL2L14 1552841_s_at	0.3	0.3	0.8	0.3	0.5	0.7
HS6ST3 1552842_at	16.9	3.4	11.6	13	12.9	2.6
SLC26A1 1552843_at	0.6	0.7	0.8	0.6	0.5	0.6
CLDN15 1552845_at	38	4.7	6.9	24.7	6.7	2.9
RAB42 1552846_s_at	5.7	2.5	4.4	2.9	9.3	3.3
PTCHD1 1552848_a_at	3.3	8.5	1.6	9	11.6	11.6
C2orf65 1552849_at	7.6	3.5	5.9	17.8	1.3	3
ZSCAN4 1552851_at	0.4	0.4	0.2	3.4	0.6	4.8
ZSCAN4 1552852_a_at	1.6	3.2	1.4	2.2	1.5	0.5
VWA5B1 1552853_at	17.5	7.8	26.3	27.9	14.6	3.9
VWA5B1 1552854_a_at	3.9	3	16.8	16.1	20.1	9.2
TMEM148 1552856_at	7.9	8.6	4.6	14.2	8.9	17.8
HTR6 1552857_a_at	11.3	0.7	1.2	0.8	7.4	14.6
MAGEB6 1552858_at	14.4	21.4	7.5	7.2	3.5	1.5
TCEB3C 1552860_at	24.7	14.1	23.8	35.3	18.1	3
C1orf104 1552862_at	354.1	468.3	440.4	399.5	694.2	688
CACNG6 1552863_a_at	11.1	6.9	5	0.7	7.7	0.8
IFLTD1 1552865_a_at	2.1	1.4	5.6	5.2	5.2	8.9
C19orf23 1552868_at	18.5	20	32.7	63.5	47.1	17.5
C1orf125 1552870_s_at	8.9	6.7	10.5	6.1	7.1	5
ASMTLAS 1552872_at	3.4	2.6	14.7	1.8	1.2	2.5
ASMTLAS 1552873_s_at	49.8	2.7	1.4	38	13.2	19.8
CD200R1 1552875_a_at	8	7	2	0.6	1.8	5.4
C21orf89 1552876_at	7.5	5.3	0.6	0.5	1.2	5.6
C21orf89 1552877_s_at	6.5	9.8	2.9	3.7	5.6	5.1
ATOH7 1552878_at	1.6	0.3	0.4	1.9	2.5	3.1
ATOH7 1552879_a_at	0.8	7.1	1	1	12.6	0.3
SEC16B 1552880_at	2.8	8	0.7	0.6	5.2	1.5
FAM123B 1552882_a_at	385.1	453.8	273.7	395.7	483.5	470
NKX6-3 1552884_at	14.1	1.1	13.9	12.5	2.1	2.2
NKX6-3 1552885_a_at	19.8	5.5	57.6	52.8	20.4	21.5
C10orf27 1552887_at	90.7	168.3	47.7	28.7	164.7	178.1
EXOC3L2 1552889_a_at	5.5	11	44.4	55.2	17.5	14.3
CABP4 1552890_a_at	41	34.9	26.3	24.7	20.7	35.6
TNFRSF13C 1552892_at	11.7	1.9	4.2	13.8	15.1	4.9
CAMK2N2 1552893_at	1.7	5.2	5.2	3.2	1.2	1.9
ANKRD30BP2 1552895_a_at	5.4	3	8.1	10.1	10	5.9
KCNG3 1552897_a_at	196.8	171.8	65.3	114.5	248.2	198.6
KCNG3 1552898_a_at	6.2	1.2	2.2	0.9	7	3.8
MGC34034 1552899_at	0.5	6.3	1.1	2.2	0.6	3.4
MGC34034 1552900_a_at	0.5	0.5	3	0.4	1.2	1.1
FOXP2 1552902_a_at	1.5	3	9.4	11.1	1.7	1.3
B4GALNT2 1552903_at	1.3	2.2	7.5	14.4	1.1	3.4
NETO1 1552904_at	0.6	4.9	0.3	0.1	0.5	0.4
FMR1NB 1552906_at	7.8	4.8	15	8.3	10.8	2
C1orf150 1552908_at	1.1	6.9	10.5	0.5	6	1.1
SIGLEC11 1552910_at	12.1	5.9	2.2	10	6	4.6
SIGLEC11 1552911_at	11.7	15.8	2.4	9	3.6	1.5
IL23R 1552912_a_at	0.5	13.4	5.8	20.9	7	5.7
MAGEB18 1552913_at	3.5	5.7	3	0.3	7.1	1.6
CD276 1552914_a_at	22.8	45.2	17	34.6	35.7	27.2
IL28A 1552915_at	4.7	5	6.7	1.1	6.3	3.3
IL29 1552917_at	6.1	6.9	6	11.3	6.2	0.5
C4orf36 1552919_at	23.1	12.3	38.2	13.9	30.1	12.1
FIGNL1 1552921_a_at	177.2	240.1	49.2	76.1	200.5	265.5
RIMS1 1552922_at	0.3	1.3	0.7	0.6	1.1	0.7
PITPNM2 1552923_a_at	9	5.5	16.7	22.7	8.3	14.5
PITPNM2 1552924_a_at	174.5	211.1	204.9	305.9	235.2	164.9
PCDH10 1552925_at	2.2	2.5	3.6	7.7	6.3	4.4
TAB3 1552927_at	33.4	23.3	54.7	107.1	47.5	4
TAB3 1552928_s_at	97	44.9	108	179.6	65.9	52.4
GRK7 1552929_at	7.7	8.6	1	7.9	6.8	0.3
MMEL1 1552930_at	1275.6	1381.6	819.6	911.6	1257.3	1373.9
PDE8A 1552931_a_at	75.9	69.6	88.7	87.8	68.7	90.3
NLRP6 1552932_at	3.3	2.3	2.9	2.7	2.2	8.3
AKNAD1 1552933_at	0.5	6.8	0.3	2.9	3	1.7
ZCCHC5 1552935_at	12.9	10.9	8.2	8.6	2.6	1.7
ATRIP 1552937_s_at	92.5	88.9	72.9	105.7	72.6	114.8
ZIC5 1552938_at	3	2.3	1.5	2.4	11	0.7
ANGPT1 1552939_at	57.3	25.9	7.2	14.1	35.6	13.4
TEDDM1 1552940_at	8.9	12.6	5.7	11.1	6.5	17.6
FLJ30430 1552942_at	11.6	6.8	10.9	9.2	8.2	3.2
GABRG1 1552943_at	0.5	0.9	3.3	0.9	0.2	1
PANX2 1552944_a_at	1.9	4.3	3	3.8	5.7	2.3
ZNF114 1552946_at	0.3	0.8	1.6	2.5	5.6	14.5
ZNF114 1552947_x_at	1.4	4.6	6.8	13.5	1.6	18.1
CCDC27 1552948_at	19.1	6.3	3.3	30.4	3.9	8.3
C15orf26 1552950_at	2.7	11.1	1.1	14	7.7	3.6
RBMY2FP 1552952_at	1.2	1.4	5.5	0.7	7.7	5.3
NEUROD2 1552953_a_at	1.7	2.3	3.4	3.8	5.3	1.7
C5orf17 1552954_at	2.8	2.4	15	11.5	5.7	7.1
DNAH6 1552957_at	8.1	1.4	2.9	12.9	0.4	11.4
LRRC15 1552960_at	16.8	14.4	7	15.9	20.7	13.6
C10orf93 1552964_at	1.6	11.5	6.2	7.8	2.5	9.6
B3GNT7 1552965_a_at	3.3	1.7	12.1	8.4	6.8	4.1
ZNF645 1552967_at	3.4	6.7	10	7.3	2.1	9.6
ZMYM6 1552969_a_at	63.6	85.1	47.6	58.6	76.1	66.7
ZMYM6 1552970_s_at	48.6	41.6	31.9	47.2	67.1	43
SGCZ 1552971_at	0.5	0.6	0.4	0.4	1.3	1.4
WNT9B 1552973_at	0.8	1.4	0.9	0.8	1.3	6
DNAJB13 1552976_at	9.7	0.6	1	8.6	1.4	0.9
CNPY3 1552977_a_at	145.8	161.4	163	160.4	159.6	153.3
SCAMP1 1552978_a_at	179.1	210.1	242.1	233.4	183.5	159.9
C2orf52 1552979_at	10.1	25.4	15.3	24	39	23.9
HAS3 1552980_at	2525.2	2111.9	2167.4	2420.9	2449.3	2367.4
FGF4 1552982_a_at	7	7.8	13.6	3.1	4.9	9.4
SLC30A8 1552985_at	21.6	13.4	15.5	20	14.6	22.5
LOC142937 1552986_at	24.1	5.3	14.6	20.3	0.9	1.2
MGC42157 1552987_a_at	0.1	0.3	0.2	1	1.3	0.9
C11orf65 1552988_at	12.9	11	15.9	20.1	16.4	16.4
FAM71E2 1552990_at	7.1	2.2	4.9	2.7	3	3.8
OR5P2 1552991_at	10.7	1.4	1	1.2	0.9	1.3
DYDC1 1552993_at	3.6	4.4	8.5	2.3	4.8	0.9
IL27 1552995_at	3.2	2.4	1.3	8.5	3.4	1.7
IQCF1 1552997_a_at	9.6	2.8	2.2	3.3	2.2	4.6
DEFB125 1552998_at	6.4	1.1	8	1.2	1.7	1.1
WFDC10B 1552999_a_at	4.7	7.2	10.8	13.2	1.5	3.8
PKHD1 1553003_at	11.3	9	9.6	13.6	9.6	4.6
PKD1L1 1553004_at	1.5	1.3	2.1	3.2	1	1.4
GPR112 1553006_at	0.6	1.4	0.8	1.6	0.4	1.4
ODZ1 1553007_a_at	4.1	2.9	4	17	27.5	35.6
REXO1L1 1553009_s_at	14.8	16.8	46.4	19.6	4.3	8.5
TAF1L 1553011_at	9.6	8.5	21.7	24.1	2.1	7.7
CNTNAP5 1553013_at	1.4	0.2	2.5	0.7	0.7	0.6
RECQL4 1553015_a_at	156	222	36.9	107.9	150.6	163.7
GPR113 1553016_at	1.1	7.2	0.4	11.3	0.8	8
TMC2 1553019_at	2.1	19.7	13.7	2.8	6.7	28.2
SMCR5 1553020_at	2	7.6	20.6	10.2	12.3	1.9
BICD2 1553021_s_at	4.8	5.2	4.1	1.1	14.2	4
ZIM3 1553022_at	1	0.7	0.6	0.7	0.4	0.7
NOX5 1553023_a_at	7.4	11.1	9.6	10.2	8.3	11.8
DAOAAS 1553024_at	0.6	0.4	0.2	0.4	0.3	0.7
GPR126 1553025_at	96.4	70.8	221.9	215.4	61.7	96.2
KLHL4 1553027_a_at	0.7	0.9	0.6	1.2	1.7	0.5
GPR156 1553028_at	3.4	12.4	15.3	1.6	9.6	2.4
SUOX 1553030_a_at	405.1	487.5	208.1	271.8	429.3	438.9
GPR115 1553031_at	27	15.1	41.5	20.1	4.1	3.3
IL31RA 1553032_at	1.5	7.8	0.3	0.3	0.9	1.1
SYTL5 1553033_at	1.9	2	2.5	4	0.9	10.6
SDCCAG8 1553034_at	32.8	39.8	62.1	40.1	22	23.7
GPR111 1553036_at	0.7	11.5	2.2	6	5.9	4.5
SYN2 1553037_a_at	16.2	20.5	30.1	23.7	22.4	12.6
ASB10 1553039_a_at	7.6	3.6	3.3	3	6.3	7.6
HTR3C 1553041_at	14	1.4	11.4	2.6	6.9	2.4
NFKBID 1553042_a_at	31.9	28.6	35.2	21.2	11.2	17.2
CD300LF 1553043_a_at	1.2	10.5	1.8	8.7	11.5	0.8
GJA10 1553044_at	4.3	0.7	0.5	6	2.1	5.6
WNT9A 1553045_at	16.6	8.4	1.8	8	16.7	2.7
GAL3ST2 1553046_s_at	37	32.4	32.1	35.3	22.2	12.9
PIP4K2B 1553047_at	28.5	16.9	39.6	30.2	47.7	4.7
PIP4K2B 1553048_a_at	25.6	28	23.4	45.1	22.2	25.9
ODF3 1553051_s_at	48.6	6	41.4	52.6	12.9	3.7
WFDC13 1553052_at	3.7	2.9	3.1	22.8	2	3.1
C14orf48 1553053_at	12.5	5.5	21.6	4.3	4.4	10.3
SLFN5 1553055_a_at	76.3	89.5	100	93.6	85.8	63.5
SERPINB12 1553057_at	13.3	2	21	2.3	11.6	15.7
GIPC3 1553058_at	2.4	21.4	5.1	5.7	12.1	2
PGLYRP3 1553059_at	8.8	0.3	0.9	5.7	0.5	3.6
PSKH2 1553060_at	3.4	2.6	1.9	6.8	3	14.6
OR6W1P 1553061_at	16.7	6.3	22.3	2.4	3.5	1.1
MOGAT1 1553062_at	25.6	7.3	20.8	26.3	9.9	29.5
GPR78 1553063_at	33.8	6.5	24.7	28.4	10.3	17.6
H1FOO 1553064_at	37.5	30.7	23.8	40.1	26.7	39.7
TAAR9 1553066_at	8.4	0.9	4.7	2.3	1.6	3.6
GNRHR2 1553067_a_at	1357.9	1438.6	1310.8	1324.5	1390.6	1467.6
NCRNA00257 1553069_at	32.2	13.9	14.8	26.5	16.2	20.2
MYOZ3 1553070_a_at	2.7	0.9	4.8	6.2	1.1	0.6
MYOZ3 1553071_a_at	13.4	1.8	22.5	21.5	10.8	5.1
BNIPL 1553072_at	1.9	7.5	1.5	2.3	6.4	1
ASB11 1553074_at	0.8	0.3	5.1	2.5	0.9	5.9
OFCC1 1553075_a_at	1.1	5.4	3	4.2	0.9	9.8
OFCC1 1553076_at	3.8	4.4	9.7	11.7	4.5	1.7
SDR9C7 1553077_at	2.2	2.5	4.7	2.7	11.8	9.2
OR5P3 1553078_at	1.4	1.7	0.7	1.1	0.4	0.4
TRIM40 1553079_at	9.4	1	10.5	2.9	1.5	7
CSN1S2A 1553080_at	3.4	0.2	4.8	1.2	2.5	6.9
WFDC12 1553081_at	18.8	7.4	14.7	7.1	2.8	11.6
CRYGN 1553082_at	4.4	5.6	1.9	16.5	15.4	2.8
STARD6 1553084_at	2.8	6.5	1.4	9.6	10.8	5.3
C11orf40 1553086_at	1.6	0.8	1.3	1	0.8	5.4
C18orf12 1553087_at	1.3	0.3	1.6	12.9	2.8	0.7
BCL2L11 1553088_a_at	3.8	0.9	16	26.1	13.3	13
WFDC2 1553089_a_at	2.1	0.5	2.5	2.2	0.7	8.7
DEFB119 1553093_a_at	10.5	3.2	11	1.8	6.3	11.8
TAC4 1553094_at	16.8	4.7	17.9	6.9	2.5	3.2
BCL2L11 1553096_s_at	74.6	57	55.5	95	72.6	59
TIGD1 1553099_at	102.4	112.2	94.4	108	88	102.1
ALKBH5 1553101_a_at	2429.6	2607.3	2007.4	1933.4	3094.7	3177.5
CCDC69 1553102_a_at	41.5	55.8	24.3	28.7	54.2	88.5
NFX1 1553103_at	710.2	666	858.6	841.8	588.7	767.6
DSG2 1553105_s_at	158	171.5	221.8	264.9	161.2	142.8
C5orf24 1553106_at	239.1	236.9	239.8	326.3	221.2	167.6
C5orf24 1553107_s_at	117.1	76.8	109.3	137.5	60.5	81.6
C5orf24 1553108_at	53.6	67	72.2	80.1	50.7	69.5
KBTBD6 1553111_a_at	1448	1722.1	1084.6	1398.2	1672.5	1513.4
CDK8 1553112_s_at	237.2	222.6	152.9	172	207	186.6
CDK8 1553113_s_at	5091.1	4829.6	4862.8	5098.6	5329.7	5255.9
PTK6 1553114_a_at	215.6	372.1	862.6	589.6	328.3	348.9
NKD1 1553115_at	5.3	5.8	2.5	2.6	2.6	3.8
STK38 1553117_a_at	196.3	215	263.4	280.5	184.3	144
THEM4 1553118_at	156.2	187.7	113.6	118.4	155.7	181.8
CLSPN 1553120_at	12.8	22.5	4	1.4	24.7	18.8
RBAK 1553122_s_at	262.5	245.8	343.4	279.5	215.7	181.5
WDR62 1553123_at	3.8	3.4	21.1	22.8	5.2	0.7
WDR62 1553125_x_at	8.2	12.1	8.5	6.4	3.2	1.1
SLC39A12 1553126_a_at	13.3	5.5	42.2	38.6	16.7	5.7
RNF168 1553127_a_at	73	61.5	52.4	41.5	45.2	41
SVEP1 1553129_at	9.5	2.1	0.8	1	16.2	19.3
LOC652276 1553130_at	16.8	26.8	3.5	27.1	32.7	12.4
GATA4 1553131_a_at	12.7	5.4	28.8	11.9	12.9	7.2
TC2N 1553132_a_at	1499.4	1449.6	1773.5	2175.7	1593.4	1438.4
C9orf72 1553133_at	18.5	13	20.7	33.8	9.9	16.2
C9orf72 1553134_s_at	4.9	2.9	10.4	14	7.6	1.8
KCTD18 1553136_at	10.7	17.7	37.4	30.1	11.7	26.4
KLF11 1553137_s_at	33.7	59.7	73.9	64.5	43.6	61.7
ANKLE1 1553138_a_at	9.8	2.8	8.9	24.1	7.7	8.3
PLXNA3 1553139_s_at	25.5	34.9	44.1	30.5	29.8	30.5
PELO 1553140_at	89.5	83.6	65.7	65.8	110.8	131.6
C13orf31 1553141_at	6.7	3.7	14.7	1.4	3.8	9.7
C13orf31 1553142_at	9	1.8	11.7	12.2	12.6	6.5
FLJ39653 1553145_at	22	16.3	26	51.6	39.2	20.6
C3orf30 1553146_at	0.9	0.3	0.3	5.9	0.5	0.3
RANBP3L 1553147_at	4.1	4.9	1.3	1	8.6	1.5
SNX13 1553148_a_at	60	36.6	50.3	42.5	57.2	68.9
KDM1B 1553150_at	660.9	552.8	676.9	500.7	703.8	552.3
ATP6V0D2 1553151_at	1	1.3	1.2	12.3	3.5	5
ATP6V0D2 1553153_at	3.8	3.4	7.2	7.3	5.5	7.4
ATP6V0D2 1553155_x_at	1.3	3.1	0.9	0.5	7.5	3.4
LHX4 1553156_at	5	26	22	28.1	24.9	40.8
LHX4 1553157_at	20.7	35.4	22.9	29	17.7	21.6
C3orf34 1553158_at	8	4.8	5	8.5	12.6	1.6
DNAH11 1553159_at	5.9	8.1	13.5	11.3	4.1	5
C19orf55 1553162_x_at	95.9	75.1	71.3	101.2	69	106.4
ADPRHL1 1553163_at	126.6	73.6	132.2	119.1	46.5	76.7
SYNRG 1553165_at	9.6	3.6	11.9	13.8	8.4	11.9
CDH24 1553166_at	37.4	35.8	23.6	25.4	37.8	25.8
SEPSECS 1553167_a_at	44.9	52.6	123	87.1	62.1	39.5
GRIK5 1553168_at	0.6	1.2	5.8	9.3	1.4	1
LRRN4 1553169_at	0.4	0.5	0.9	1.3	0.7	2.3
LRRN4 1553171_x_at	0.5	4.8	0.4	1.1	1.6	0.3
ZNF777 1553172_at	309	260.2	248.7	327.4	287.8	339.6
JPH2 1553174_at	81.3	93.5	94.5	100.3	73.7	57
PDE5A 1553175_s_at	128.1	128.5	272.4	184.8	84.4	69.9
SH2D1B 1553176_at	0.6	7.8	0.6	0.4	2	4.9
SH2D1B 1553177_at	0.9	0.8	1.7	1.3	0.9	1.8
SSTR3 1553178_a_at	12.8	2.2	29.9	29.2	24.6	6.2
ADAMTS19 1553179_at	2.9	0.4	0.9	1.5	0.4	7.4
ADAMTS19 1553180_at	23.8	10.8	35.1	37.2	10.1	5.8
DDX31 1553181_at	3.4	4.5	16.1	14.6	4.4	1.5
UMODL1 1553183_at	19.9	12.9	28.1	28.4	45.8	25.9
RASEF 1553185_at	1094	1036.8	1305	1193.4	896.9	861.4
RASEF 1553186_x_at	847.8	781.3	1024.2	917.6	583	610.2
PARD3B 1553188_s_at	1.3	0.8	2.5	1.6	1.1	1.2
PARD3B 1553190_s_at	33.9	31.5	42.8	44.2	28.2	19.4
DST 1553191_at	1.2	5.6	4.4	6.7	9	3.3
ZNF441 1553192_at	12.1	7.8	12.6	33.8	5.8	5.4
ZNF441 1553193_at	41.9	46.5	78.9	86.4	51.7	21.7
NEGR1 1553194_at	3.8	6.8	1	6.3	5.1	7.8
FCRL3 1553196_a_at	1	0.4	0.9	0.4	0.4	0.3
DCAF4L2 1553197_at	6.9	0.7	15.9	13.2	8.7	12.2
DCAF4L2 1553199_at	33.8	35.3	50.1	60.6	31.8	26.7
STOX1 1553202_at	17.6	18.5	1.2	17	17	6.6
C20orf200 1553204_at	2.1	1.1	1.5	11.4	1.3	0.5
C20orf200 1553205_at	17.6	11.1	1	35.4	4.2	23.1
ARL10 1553207_at	12	18	17	17.9	21.8	1.2
ARL10 1553208_s_at	57.6	57.4	28.3	74.3	44.6	60.4
RNFT2 1553209_at	6.9	2.1	6	2.7	7.2	2.4
ANKFN1 1553211_at	0.4	0.5	0.7	0.5	0.4	2.7
KRT78 1553212_at	14.1	14.8	19.8	36.8	30.3	28.5
KRT78 1553213_a_at	4.6	8.2	3.8	4.1	14.9	1.8
CCDC7 1553214_a_at	7.6	12.7	19.4	3.2	11	10.7
CCDC7 1553215_s_at	16	11.8	10.2	9.2	1.6	6
ZNF41 1553216_at	38.1	44.4	60.2	32.1	29.3	22.9
ZNF41 1553217_s_at	31.8	37.1	32.9	38.9	20.4	17.1
ZNF512 1553218_a_at	401	377.2	276.2	403.5	323.1	303.8
AMMECR1 1553219_a_at	28.3	21.7	13.4	26	19.8	9
FAM117B 1553220_at	33.6	33.8	52.6	69.9	30.4	21.6
ZNF583 1553221_at	17.9	3.3	13.7	17.8	13.6	1.3
OXER1 1553222_at	23.2	10	33.7	12.5	22	27.4
LUZP1 1553224_at	3.8	0.6	0.9	5.7	0.3	0.2
ZNF75D 1553225_s_at	52.2	63.1	88.1	76.5	55	51.2
NCRNA00052 1553226_at	17.7	19.1	6	17.7	41.8	27.7
BRWD1 1553227_s_at	261.1	298.1	492.4	389.4	242.8	236.1
CCDC89 1553228_at	8	7.3	0.8	6.3	7.1	14.9
ZNF572 1553229_at	556	485	681.2	520.6	509.2	479.5
FAM82A1 1553232_at	17.3	14.1	29.8	32.4	20.4	21.4
ADAMTS18 1553234_at	13	17.5	19.2	13.4	5.7	1
PCDHAC1 1553235_at	14.5	19.8	53.1	28.5	14.1	14
PCDHAC1 1553237_x_at	24.2	17.4	40.3	23.1	19.4	16.6
HIPK4 1553238_a_at	14.1	39.3	26.6	21.3	21.2	21.4
FAM124A 1553239_at	25.7	30.5	22.3	37.3	23.9	23.1
NKAIN3 1553241_at	7.1	1.3	14.8	21.3	3.8	0.2
ITIH5 1553243_at	10	6.8	8.9	6.9	8.9	13.1
FANCB 1553244_at	66.3	92.5	15.4	15.6	93.2	101.5
SGK196 1553246_a_at	3.8	17.4	13.2	6.9	2	0.7
ZNF709 1553247_a_at	190.6	178.9	290.4	315	177.5	247.1
CCDC57 1553248_at	28.6	19.8	32.3	39.1	25.5	25.8
SMC1B 1553249_at	21.7	15.2	32.5	27.6	23.6	15.5
BRWD3 1553252_a_at	208.1	194.5	280	192.8	184.4	166.5
ASB16 1553253_at	3.3	4	64.5	8.5	20.8	20.8
MAGEE2 1553254_at	0.9	0.4	1.3	1.6	0.5	1.1
HERV-V1 1553255_at	0.4	1.1	0.4	2	0.1	0.8
GAL3ST3 1553257_at	2.6	9.1	0.5	1	11.2	0.5
FLJ30679 1553258_at	14.2	1.5	2.5	23	7.2	10.1
ALS2CR11 1553260_s_at	5	4.3	0.3	0.7	0.1	2.5
ALS2CR11 1553261_x_at	5.7	9.7	6.1	8.2	9.4	4.8
UTS2R 1553262_a_at	6.3	16	5.5	3.4	5.6	2.6
USH1G 1553263_at	10.4	16.3	25.6	19.8	14.3	26.5
SYN1 1553264_a_at	29.6	19.2	26.1	35.6	26.3	31.3
SLC23A3 1553265_at	3.9	9.4	16.4	12.4	10.1	10.2
CNOT6L 1553266_at	9	9	5.7	15.1	8.3	6.5
CNOT6L 1553267_a_at	29.3	20.2	24.3	22.4	7.8	37.2
RHBDL3 1553268_at	13.5	1.1	10.3	12.6	5.7	11.7
DIP2B 1553271_at	29.8	42.6	34.4	51.3	43.7	30.3
SLC36A1 1553272_at	7.2	4.7	2.6	2.3	0.6	1.7
SNRNP48 1553274_a_at	256.5	246.3	413.4	278.9	314.8	244
ZNF560 1553276_at	3.2	0.4	3.2	0.5	1.2	2.2
RTTN 1553277_at	0.5	6.3	0.1	5.4	6.8	2.6
BTNL9 1553279_at	1	1	3.4	0.8	1.3	0.9
PUS10 1553280_at	40.3	46.8	48.9	56.5	36.1	27.8
PLCXD2 1553281_at	4.4	8.4	2.1	16.4	8.1	5.1
C21orf128 1553282_at	12	23.7	16.8	1.8	6.6	9
LMLN 1553284_s_at	11.7	21.8	26.1	18	22.5	12.2
RAD9B 1553285_s_at	9.2	2	0.7	8.5	8.1	1.8
ZNF555 1553286_at	177.7	141	228.3	230.9	118.4	124.8
C7orf51 1553288_a_at	16	3.8	35.2	5.2	28	20.1
SGK494 1553292_s_at	223	310.1	192.5	392.6	317.9	318.4
MRGPRX3 1553293_at	0.6	0.7	7.2	0.4	0.5	0.2
ABCA13 1553295_at	6.4	4.3	14	9.3	7.2	3.5
GPR128 1553296_at	1.8	0.6	0.8	4.4	0.8	0.3
CSF3R 1553297_a_at	2.9	12.3	9.5	19	0.9	2.1
C17orf77 1553298_at	2.8	0.7	9.9	9.5	5.9	10.6
DUSP5P 1553299_at	0.7	0.7	2	1.1	7.8	2.8
DGKH 1553300_a_at	59.3	70.2	94.2	88.9	73.2	69.4
TMEM182 1553301_a_at	41.2	95	102.4	46.3	77.9	48.7
C16orf46 1553303_at	10.2	1.6	10.8	14.1	7.1	1.5
LSM14B 1553304_at	111.2	118.1	112.7	147.7	160.6	104
CASP8 1553306_at	31	5.9	23.6	24.9	29.8	17.8
PLB1 1553310_at	10.4	6	1.8	8.9	5.7	1.1
C20orf197 1553311_at	0.6	6.7	5.6	3.4	4.2	8.7
SLC5A3 1553313_s_at	207.9	290.7	237.2	260.8	305.3	258.6
KIF19 1553314_a_at	13.2	15.5	12.8	15.4	15.3	11.3
SLFNL1 1553315_at	94.8	87	36.3	36.4	84.8	135.9
GPR82 1553316_at	6.8	11.7	12.7	10.6	8	1.5
GPR82 1553317_s_at	4.5	0.8	6.8	5.3	6.6	0.6
RIBC1 1553318_at	6.5	3.3	6.6	1.6	5.6	5.8
OXGR1 1553319_at	13.6	21.9	2.1	7.7	24.5	26.7
SULT1C4 1553321_a_at	4.5	0.6	0.7	0.8	5.5	0.3
TEAD1 1553322_s_at	33.8	33.2	49.4	54.3	31.7	45.6
CATSPER2 1553323_a_at	23.6	7.6	4.2	11.7	2.5	13
POU5F2 1553325_at	1.7	1.6	7.5	12.6	9.6	1.8
RXFP2 1553326_at	5.2	1.7	6.5	1.2	1.2	5.8
BEND7 1553327_a_at	0.3	2.5	0.3	0.9	5.5	0.2
SLC18A2 1553328_a_at	15.2	19.5	13.6	12.3	4.3	6
C7orf45 1553329_at	10	2.8	8.1	3.5	1.3	0.9
C7orf45 1553330_at	0.8	8.5	13.2	1.9	4.7	7.6
C1orf161 1553333_at	12	10.4	16.2	14.9	19.4	15.3
LOC285696 1553335_x_at	11.7	5.8	15	13.8	10.5	11.9
MIER3 1553336_a_at	8.9	3.5	1.9	11.5	12.1	1.8
C1orf55 1553338_at	78	81.3	83.1	87.3	85	89.6
UROC1 1553341_at	8.4	18.8	4.5	25.3	0.9	2.2
PCDH15 1553344_at	0.6	0.2	0.5	0.2	0.4	0.1
TNRC6A 1553346_a_at	4.1	19.5	13.9	20.8	29	4.6
KCNA6 1553347_s_at	1	1.4	3.8	3.1	0.6	2.1
NFX1 1553348_a_at	111.5	93.1	139.8	139.4	85.7	98
ARID2 1553349_at	38.4	25.9	48.5	64.9	62.7	31.4
FAM123C 1553350_at	1.3	2.3	1	4.5	2.1	6.3
OTUD7A 1553351_at	3	4.2	1.7	1.1	1.5	1.4
ERVWE1 1553352_x_at	241.2	235	416.7	279.4	199.7	178.2
FLJ31958 1553354_a_at	55.8	55.5	63.8	69.8	59.9	64.7
LOC158696 1553357_at	7.8	3	1.2	3.4	5.3	2.4
FBXL18 1553359_at	32.4	19	24.5	43.7	21.5	19.1
FBXL18 1553361_x_at	6.1	13.7	27.7	39.3	9.1	5.3
DNAH6 1553362_at	3.9	2.5	0.7	3.1	2.8	0.9
C6orf195 1553363_at	2.9	7.5	1.4	11.6	7.1	2.3
PNPLA1 1553364_at	0.8	7.7	2.3	8.5	0.8	0.6
DEPDC4 1553365_at	11.4	25.5	20.6	15.3	6.9	14.7
COX6B2 1553367_a_at	14.3	27.2	1.8	27	8.2	20.8
FAM129C 1553369_at	9.3	15.7	6.2	15.1	10.2	0.8
EPHA10 1553371_at	2.8	0.3	4.2	1.8	0.3	6.1
FLJ23865 1553372_at	30.8	12.6	20.3	25	17.5	24.1
WDR64 1553373_at	11.1	1.8	15.7	15.9	5.3	10.9
PRO2949 1553374_at	2.3	3	11.9	14.4	1.5	1.8
BTBD9 1553375_at	1.7	6.6	6.6	4.9	4.8	0.8
C1orf125 1553376_a_at	8.3	4.1	1.2	10.7	0.4	0.5
C17orf66 1553378_a_at	2.8	0.4	7.3	0.5	4.2	0.6
PARP15 1553380_at	0.4	0.6	0.7	1.3	0.6	1.4
ARHGAP42 1553383_at	4.9	0.4	1.3	1.6	1.6	5.5
LOC84931 1553385_at	8	1.6	12.2	12.5	3	2.5
MFSD2A 1553386_at	31.1	46.5	73.9	41.9	47.1	41.7
ATM 1553387_at	7	0.9	9.9	12.3	5.2	1
FAM26D 1553388_at	8	0.4	3.2	3.9	6.3	0.3
NPHP3 1553389_at	15.7	7.4	23.9	8.8	11.1	12.5
ATG9B 1553390_at	3.6	0.4	8.7	10.2	6.1	1.1
CXorf58 1553391_at	12.3	12.2	14	5.9	9.1	7.8
EFCAB3 1553392_at	112.1	112.8	307.2	271.4	89.7	76.8
TFAP2B 1553394_a_at	59	56.8	63.7	44.3	73.5	71.8
CD200R1 1553395_a_at	6.4	2.4	11	10.9	1.4	5.2
CCDC13 1553396_a_at	26.8	15.9	30.2	28.2	2.9	0.5
CCDC13 1553397_at	18.1	5.4	12.3	8.5	16.7	15.1
C17orf69 1553399_a_at	205.3	166	204.3	229.5	150.2	136.2
C17orf69 1553400_a_at	60.8	34.9	57.6	62.7	28.9	33.2
MRGPRX1 1553401_at	1.5	10.8	13.8	12.7	13.5	6.3
HFE 1553402_a_at	4.5	0.9	12.3	2.1	0.8	1.9
RLN3 1553403_at	1.2	11.5	16.8	4.2	7.8	5.6
CSMD1 1553405_a_at	11.3	1.8	11.4	1.6	17.5	8.9
MACF1 1553407_at	2.5	2.6	12.6	3.5	3.1	2.5
ADAMTS20 1553409_at	1.5	0.8	0.4	1.2	5.6	0.5
ABCC12 1553410_a_at	11.2	8.5	14.8	2.8	10.7	17.7
SALL3 1553411_s_at	0.6	5.3	4.2	0.7	0.5	3
AGBL4 1553412_at	2.4	2.1	1.9	2.4	1.2	4.1
FLJ13744 1553413_at	3.2	4.3	1	14.5	1.2	0.6
SLC17A8 1553415_at	4.7	1.6	0.5	0.7	1	1
C11orf44 1553417_at	1.3	0.9	1.6	0.7	4.1	0.4
CNTNAP5 1553418_a_at	8.1	1	7.1	5.1	2.8	12.3
FLJ32063 1553420_at	2.7	0.4	1.7	1.5	1.3	8
A2BP1 1553422_s_at	2	0.3	3.5	0.3	1.2	0.9
SLFN13 1553423_a_at	116.4	128.6	14.9	24.6	118.6	135.4
C12orf40 1553424_at	17.5	10.9	10.5	13.2	11	7.1
WDR65 1553425_at	2.7	1.9	9.2	2.6	8.1	2.7
FLJ37543 1553426_at	9.3	1.3	10.4	2.6	4.8	1.2
ADAMTS15 1553427_at	17.2	31.1	43.2	36.6	30.3	12
LY86AS 1553428_at	0.7	5.9	2.4	1.1	0.8	0.3
FLJ31713 1553429_at	16.4	3.5	23.1	5.8	10.2	13.6
EDARADD 1553430_a_at	1	2.8	1.4	1.4	0.5	0.8
C9orf93 1553433_at	7.8	0.7	0.7	2	0.4	0.4
CYP4Z2P 1553434_at	241.7	188.7	167.3	241.1	169.4	164.3
C18orf15 1553435_at	1.4	16.7	17.6	17.8	8.4	12.8
MUC19 1553436_at	50.5	99.9	155.1	135.2	64.8	63.1
KLHDC7A 1553437_at	4	13.9	4.2	24.6	21.4	17
C11orf72 1553438_at	3	1.3	38.2	2.7	2.8	1.4
C18orf16 1553440_at	2.7	0.3	3.9	10.2	0.8	0.8
CNTNAP4 1553441_at	0.2	1.5	3.1	6.2	0.4	0.3
CNTNAP4 1553442_a_at	0.9	2.2	1.5	9.1	2.4	2.1
C8orf54 1553443_at	1.3	0.8	7.2	1.3	1.8	0.3
C1orf127 1553444_a_at	23	18.5	23.8	35.2	12.2	22.3
FLJ37396 1553446_at	0.3	1	6.7	14.9	6.1	0.2
AGBL1 1553447_at	6.2	2.3	6.8	3.1	6.3	4.9
FLJ34503 1553448_at	0.6	1	1.4	0.5	0.3	0.6
C16orf81 1553449_at	1	3.7	10.1	11.3	9.5	0.8
C16orf81 1553450_s_at	6.3	1.8	11	15.4	8	9.3
CCDC79 1553451_at	3.1	1.4	0.5	0.5	1.2	1.2
MYO1H 1553452_at	17.9	18.8	19.6	40.9	16.9	30.6
ASB14 1553453_at	44.7	29.4	80.1	45.6	21.2	39.9
RPTN 1553454_at	7.4	3.5	1.7	13.8	12.7	11.2
NCRNA00269 1553457_at	2.7	3.8	1.9	2.7	0.9	1.2
C10orf72 1553458_at	2	6.5	11.4	10.5	8.3	14.9
CCDC150 1553459_at	3.9	8.6	4.7	15.6	8.5	7.1
C2orf61 1553460_at	1.6	2	0.6	2	1.3	0.6
FAM9B 1553461_at	6.1	0.8	4.6	12.6	6.6	2.3
FLJ40288 1553464_at	5.3	4.2	8.3	7.6	5.3	2.2
CES7 1553465_a_at	6.3	13.2	9.6	3.5	1.5	3.6
CXorf59 1553466_at	31.4	25.1	29.2	34.9	42.8	21.1
FLJ32742 1553467_at	2.3	10.9	1.1	5.3	1.6	4.3
DNAH17 1553470_at	11.9	18.3	15.7	16.4	8.4	18.2
AMAC1 1553471_at	2	1.4	4.2	1	0.7	2.1
FLJ32955 1553472_at	7.3	11.5	1.2	0.6	5	1.4
POTED 1553474_at	20.7	12.2	14.5	15.1	17	12.4
PRO1483 1553475_at	1.6	1	2.3	19.3	2	2.3
PRR10 1553478_at	6.3	2.2	1	8.3	2.5	7.6
TMEM145 1553479_at	2.7	6.5	8.3	11.1	1	11
C15orf32 1553482_at	0.5	10.1	12.5	0.6	0.5	0.4
TSGA10IP 1553483_at	5.8	5.4	9.6	6.3	4.3	6.2
C12orf67 1553484_at	5.4	7.4	0.8	9.3	8.5	1
CCDC140 1553485_at	5.3	0.3	6.1	5.2	1.5	0.8
C17orf78 1553486_a_at	7.9	3.4	4.4	8.5	9.2	6.2
TEKT5 1553488_at	3.1	1.6	4.1	7.7	6.8	3.8
TEKT5 1553489_a_at	5.6	1.9	2.7	3.1	4.8	3
KSR2 1553491_at	8.4	0.9	2.9	15.5	0.9	10.1
PAX1 1553492_a_at	1.2	2.4	11.2	1.3	1	0.4
TDH 1553493_a_at	2	1.4	1.4	1.8	1.4	1.2
TDH 1553494_at	3.3	0.5	1.7	8.3	3.5	2.4
C12orf37 1553497_at	3.6	0.4	1	7.3	0.7	1.1
SERPINA9 1553499_s_at	3.9	5.2	11.3	11.1	1.2	9.7
FBXL21 1553500_at	1.4	3.2	2.4	11.6	12.9	2.4
MRGPRX4 1553504_at	13.8	5.6	4.1	6.7	3.7	14.7
A2ML1 1553505_at	11	5.4	31.2	21.6	3.9	9.9
CPO 1553506_at	15.4	16.4	21.9	21.9	14	13.8
GPR6 1553507_a_at	2.3	7.7	2.7	2.4	1.9	1.7
MDS2 1553508_at	32.5	21.8	19.5	25.8	24.9	31.9
RQCD1 1553510_s_at	647.6	753.7	362.9	537.6	803.8	743.4
GJD3 1553511_at	18.3	14.3	25.9	41.7	16.1	7.8
HOXC12 1553512_at	2.4	12.8	15	12.8	7.7	8.3
VNN3 1553513_at	8.8	4.3	2.8	1.1	5.4	3.5
VNN3 1553514_a_at	5.7	1.8	0.8	14	2.2	7.6
MYEOV2 1553515_at	3.6	2.8	7.8	4.2	1.3	3
FERD3L 1553517_at	2.1	1.9	3.7	1.4	2	1.5
DEFT1P 1553518_at	5.6	15.7	17	24	20.8	12.3
C21orf94 1553519_at	2.9	3	6.8	0.2	0.8	1
NLRP14 1553523_at	3.3	6.9	15	7.5	14	4.7
DGKB 1553524_at	2.3	9.1	11	7.9	5.1	0.3
NLRP13 1553525_at	8.2	2	3.2	2.5	14.1	0.5
NLRP8 1553526_at	5.1	1	2.1	1.6	1.2	11.5
NLRP9 1553527_at	33.2	17	16.9	23.9	27	16.3
TAF5 1553528_a_at	556	565.4	487.8	533.4	685.1	713
TAS1R2 1553529_at	0.5	2.4	11.4	2.4	16.6	1.1
ITGB1 1553530_a_at	492.3	470.4	384.2	442.6	483.9	474.2
PCSK6 1553531_at	4.2	12.4	2.2	7.5	8.1	18.9
ZNF341 1553532_a_at	4.9	24	33.1	3.6	17.8	1.7
JPH1 1553533_at	25.3	42.8	24	13.5	49.6	23.9
NLRP10 1553534_at	1.7	5.6	8.8	7	0.4	3
RANGAP1 1553535_a_at	106.2	81.2	64.9	136.3	94.2	102.3
MBNL2 1553536_at	115.9	98.7	155.3	158.8	77.4	61.4
KRT73 1553537_at	12.3	22	19.3	9.3	20.6	5.7
KRT74 1553539_at	3.4	4.6	23.2	2.4	12.4	7.5
SLC29A2 1553540_a_at	41.6	46	27.2	23.8	53.4	42.6
LMX1A 1553541_at	7.7	0.7	3.1	9.4	5.9	0.5
CCDC125 1553542_at	127.8	99.7	183.7	155.8	106.5	91.1
GPR101 1553544_at	2.9	0.6	2.5	8.5	14.2	1.9
ILDR1 1553545_at	1.9	1.8	8	6.1	13	10.2
PRO2012 1553546_at	7.1	1.4	7.9	8.3	0.3	5.7
VN1R2 1553549_at	0.3	1	0.9	0.6	0.5	2.3
VN1R5 1553550_at	13.7	4.7	8.9	16.5	9.8	10.9
LOC100131754 1553551_s_at	13035.5	13106.9	13933.9	12567.4	11977.8	12385.1
TAAR8 1553552_at	0.6	1.5	1.2	1.2	0.9	1.2
TAS2R39 1553553_at	0.7	0.6	7.8	6.7	1.3	1.6
TAS2R38 1553555_at	11.3	10.9	15	10.5	2	6.5
TAS2R40 1553556_at	7.5	6.1	7.7	1.6	4.4	0.6
TAS2R41 1553558_at	1.8	3.7	1.9	7.2	5.1	5.3
TMEM171 1553559_at	11.6	8.7	16.4	17.4	17.7	2.5
VN1R4 1553560_at	1.5	1.5	5.4	2.3	2.3	0.9
TAS2R50 1553561_at	4.6	1.6	5.5	9.2	7.1	1.3
MACROD2 1553564_at	64.8	93.2	95.2	71.7	118.8	89.6
DDAH1 1553565_s_at	52.4	60.1	33.3	63.9	87.5	74.6
C12orf53 1553566_at	12.2	1.8	2.5	4.5	2.4	5.4
LOC100133315 1553567_s_at	12306.3	11903.4	12018	10986.8	10953.9	10317.6
HIST1H1T 1553568_a_at	7.2	6.3	11.3	3.8	1.9	1.6
ZFYVE20 1553569_at	13675.1	13122.2	13412.3	12171.1	11667.9	11683.2
ZFYVE20 1553570_x_at	15472.9	14974.1	15291	13674.1	13389.4	13306
CYGB 1553572_a_at	3.5	14.7	3.4	14.8	17.4	17.1
EFNA2 1553573_s_at	5.8	11.7	4.5	5.6	10.9	1.4
IFNE 1553574_at	4.8	4.3	12.5	4.3	1.3	2.3
SFRS12IP1 1553581_s_at	3029.4	2622.9	3038.4	2408.3	2578	2652.3
THRSP 1553583_a_at	15.8	3.9	13.4	3.1	21.3	22.1
CXorf36 1553584_at	3.9	12.5	3.5	2.3	10.9	3.6
MAGEA5 1553585_a_at	23.8	24.5	26.8	25.2	9.7	11.9
NCRNA00095 1553586_at	11.5	12.8	16.1	42.6	31	8.6
POLE4 1553587_a_at	451	444.7	359.8	441.8	472.1	516.7
SH3KBP1 1553588_at	13799	13570.4	15053	16097.7	13422.8	12626.3
PDZK1IP1 1553589_a_at	12.3	7.5	2.9	4	2	3.8
FAM27E3 1553590_at	2.1	18.4	19.7	10.6	4.2	10.1
TAL2 1553593_a_at	37.4	10.9	26.6	21.8	13.3	20.8
SYCP3 1553599_a_at	186.4	166.6	89.6	161.3	230.4	151.4
TMIE 1553600_at	1.2	5.6	2.5	1.9	2.1	1.2
TMIE 1553601_a_at	19.5	21.1	32	12.9	20.3	7.9
MUCL1 1553602_at	466.9	468.9	539.3	489.3	388.3	297.6
ATL2 1553603_s_at	464.9	458.7	409.5	524	582.6	612.4
ABCA13 1553604_at	2.9	13.9	14.7	14.6	2	10.3
ABCA13 1553605_a_at	7.1	13.6	7	12.7	3.2	0.5
NCRNA00189 1553607_at	21.4	24.3	32.4	19.1	21.1	22.5
NCRNA00189 1553608_a_at	256.8	241.6	320.2	426.9	199.5	232
KLHL35 1553611_s_at	82.6	68.9	132.5	139.6	59.5	69.7
ZNF354B 1553612_at	118.1	163.6	117.2	106.2	84.2	55.1
FOXC1 1553613_s_at	18.3	30.3	39.5	27.2	23.2	24.8
FLJ25694 1553614_a_at	0.7	0.9	5.3	5.9	8.8	0.4
TRIM42 1553620_at	2	1.1	1	0.6	0.6	0.6
FSIP1 1553622_a_at	9.9	7.4	19.3	7.6	15.3	18.1
MGC15705 1553623_at	19.6	21.4	18.9	12.9	32.8	16.8
FAM98B 1553625_at	12	1.1	6.9	4.6	1.8	0.6
C17orf57 1553626_a_at	6.2	4.6	5.2	9.5	1.5	4.1
C17orf57 1553627_s_at	3.6	4.6	0.5	0.6	3.5	6.4
FAM71B 1553629_a_at	10.8	20.2	8.9	12.8	13.3	10.2
C10orf107 1553630_at	0.3	0.7	1.4	2.8	2.7	1.1
NHEDC1 1553633_s_at	54.8	24.1	59.6	36.5	15.3	26.7
FLJ40852 1553634_a_at	81.5	49.8	139.4	73.1	31.1	12.7
TCTEX1D1 1553635_s_at	0.3	1.1	0.6	1.4	1	1.1
TMCO5A 1553636_at	0.3	0.4	1.2	0.5	1	4.1
TMCO5A 1553637_s_at	7.6	1.9	6.3	4.7	0.9	1
PPARGC1B 1553639_a_at	52.2	48.9	24.7	44.5	40	22.6
XKR6 1553640_at	21.1	26.8	16.7	25.9	15.2	9.1
TSGA13 1553641_a_at	1.6	12.6	9.3	19.4	14.5	2.4
C9orf163 1553642_at	26.2	36	31.7	19.2	13.3	24.4
C14orf49 1553644_at	6.1	1.2	2.6	11.7	12	7.3
CCDC141 1553645_at	3	3.7	1.3	0.8	0.3	0.8
HDX 1553646_at	8.4	10.8	8.4	14.1	17.2	9.8
CDYL2 1553647_at	29.5	17.1	27.8	15	25.1	29.4
C18orf54 1553651_at	9.3	1.4	6.8	12	9.2	15.7
C18orf54 1553652_a_at	19.1	22.6	10.4	22.5	31.8	30.4
SYT14 1553654_at	3.3	4.8	0.4	5.1	0.4	0.6
CDC20B 1553655_at	110.1	59.8	19.5	27.4	33.9	48.3
TECTB 1553656_at	6.1	6.8	1.3	1.1	1.5	2.3
VWA3A 1553657_at	8.9	1.9	7.9	3.8	6.7	4.4
LOC150197 1553658_at	0.6	5.7	8.7	12.1	5	6.8
HUS1B 1553660_at	17.2	21.5	26.8	20.7	4.8	24
HUS1B 1553661_a_at	4.8	8.3	1.1	5	18.3	13.5
NPB 1553663_a_at	61.8	43.8	58.8	56.2	51.4	49.9
CCDC34 1553666_at	28.8	33.1	5.7	12.5	37.3	22.2
LRCH3 1553668_at	19.4	16.2	32.6	42.9	28.4	16.3
INTS4 1553670_at	23.2	49.8	42.2	38.9	77.2	72.9
ENAH 1553672_at	225.4	238.1	130.2	184.2	267.7	218.2
STK35 1553673_at	13.2	24.7	20.2	45.8	16.1	28.9
LRRIQ3 1553674_at	12.1	19.2	13.9	22.4	11.7	12.2
KLC4 1553675_at	7.4	0.3	7.6	1.6	0.3	9.6
TIPRL 1553677_a_at	168.3	121.3	91.5	127.4	155.6	138.1
ITGB1 1553678_a_at	901.1	883.8	735.3	772.6	883.2	908.6
VKORC1L1 1553679_s_at	325.1	314	218.6	330.3	301.9	377.7
PRF1 1553681_a_at	2.7	1.9	3.2	5	2.5	2
FBXL14 1553682_at	46.9	31.8	42	67.8	7.9	12.1
FBXL14 1553683_s_at	9.6	20.1	29.3	18.9	8.2	8.2
PPIL6 1553684_at	1.4	10.2	17.6	18.2	14.6	11.8
SP1 1553685_s_at	128.7	123.8	200.9	154.9	105.8	91.3
C18orf25 1553686_at	44.3	41.6	52.5	72.6	18	28.4
METTL6 1553688_at	122.5	131.2	116.3	119.5	104.3	145.2
METTL6 1553689_s_at	1460.3	1489	1332.3	1214.4	1631.1	1743.6
SGOL1 1553690_at	239.7	220	75.8	100.3	442.3	461.7
B3GALNT2 1553691_at	101.9	86	83.3	116.9	119.2	116.8
CBR4 1553693_s_at	117	129	236.2	255.2	118.3	154.3
PIK3C2A 1553694_a_at	383.7	470.6	608.5	601.6	412.6	389.8
NLRX1 1553695_a_at	51.8	52.2	33.2	8	29.5	25.8
ZNF569 1553696_s_at	27.6	31.6	38.5	21.8	21.9	37.6
C1orf96 1553697_at	101.9	135.2	78.5	146	196.5	226.5
C1orf96 1553698_a_at	102.7	102	81.1	97.1	117.8	148.6
DUSP18 1553701_a_at	13.8	9.6	2.2	3.9	20.5	10
ZNF697 1553702_at	11.2	4.3	17.3	37.3	15.3	29.3
ZNF791 1553703_at	146.6	94.2	215.1	149.6	115.6	108.1
ZNF791 1553704_x_at	129.4	97.2	187.5	101.8	100.6	79.8
CHRM3 1553705_a_at	2.3	12.7	2.6	11.1	1.4	16.8
HTRA4 1553706_at	17.9	18.3	23.2	38.1	9	14.4
MGC16075 1553708_at	2	7.8	1	10.4	9.7	5.3
PRPF38A 1553709_a_at	1267.7	1355.4	1093.9	1158.8	1228.2	1244.3
C4orf39 1553710_at	44.7	27.2	75.5	42.8	35.8	56.2
C4orf39 1553711_a_at	53.2	44.1	61.4	51.3	76.9	41.2
RHEBL1 1553713_a_at	48.1	34.3	54.1	56	13.6	35.3
FAM195A 1553715_s_at	172.8	208.1	97.1	158.5	147	242.3
KCTD7 1553717_at	143	150.2	126.3	176.8	180.1	225.6
ZNF548 1553718_at	895.8	1008.9	1430.6	1713.9	969.7	867.8
ZNF548 1553719_s_at	420.2	367.8	698.4	641	387.5	395.4
FAM123A 1553720_a_at	10	3.2	2.7	1.6	9.8	10.7
RNF152 1553721_at	36.7	19.2	36.5	23	17.6	28.2
RNF152 1553722_s_at	46.7	12.3	65.3	24.7	13	34.7
GPR97 1553723_at	8.3	1.5	6.8	11.6	1	1.1
ZNF644 1553725_s_at	114.6	140.9	161.6	172.6	116.1	91.7
C6orf170 1553726_s_at	63.9	57.5	77.5	84.7	51	44
B4GALNT3 1553727_at	14.8	1.5	21.4	7.1	18.9	0.9
LRRC43 1553728_at	13.8	1.9	7	5.5	8	10.3
LRRC43 1553729_s_at	1	12.5	24.5	1.2	8.1	15.9
LRRC43 1553730_x_at	6.9	6.6	11.2	10.8	8.4	3.8
CCDC123 1553732_s_at	49.6	42.6	41.4	67.9	20.5	67.6
AK7 1553734_at	15.6	17.8	33.1	6.3	0.4	0.6
ZFC3H1 1553736_at	60.7	43.3	19.4	41.8	74.7	55
IRAK2 1553739_at	0.8	0.5	1.5	1.5	0.6	0.3
IRAK2 1553740_a_at	30.6	1.6	20.1	4.7	2.3	10.8
C1orf211 1553741_at	109.6	143.7	151.2	97.6	156.6	151.9
FAM119A 1553743_at	64.4	60	67.9	72.9	81.1	69.7
C12orf64 1553746_a_at	8.1	7.2	2.8	3.2	5.8	1.7
MGC16025 1553747_at	1.1	13.2	1.3	1.5	0.7	1
FAM76B 1553749_at	1340.7	1364.8	1270.2	1458.7	1669.8	1148.6
FAM76B 1553750_a_at	92.7	99.8	148	104	76.3	110.3
C20orf165 1553752_at	10.8	6.7	29.7	6.7	14.6	2.6
NXNL1 1553755_at	24.6	6.4	19.4	34	28.7	7.3
C9orf70 1553756_at	2.7	0.9	2	16.7	4.4	1.1
IQCG 1553757_at	9.2	14.7	22.2	23.5	13.8	5.4
MCM9 1553759_at	38.7	34.9	42.2	40.1	27.5	39.9
C22orf30 1553761_at	8.8	20.7	7.6	8.1	20.2	13.9
JUB 1553764_a_at	1319.1	1318.3	1681.7	1906.3	1415.8	1273
KLHL32 1553765_a_at	5.3	0.9	14.5	18.8	6.5	2.9
DCBLD1 1553768_a_at	66.9	45	8.6	29.2	62.2	33.6
SLAMF9 1553769_at	5.5	10.2	1	0.8	8.6	8.5
SLAMF9 1553770_a_at	16.3	16.2	19.1	24.5	20.4	19
GK5 1553772_at	66.8	66.9	54	58.2	61.9	38
FLJ31715 1553775_at	54.3	41.9	113.2	153.8	34	43.4
UBE2U 1553776_at	1.3	4.6	8.5	0.6	0.5	0.7
WBSCR27 1553778_at	4	3	3	13	4.5	6.8
MGC23270 1553780_at	17.8	10.5	5.4	29	28.7	12.5
ZC3HAV1L 1553781_at	44.5	25.4	39.9	61.6	37.6	29
RASGEF1B 1553785_at	8.4	21.1	22.8	42.3	20.5	31.9
C11orf45 1553787_at	180.1	156.5	278.1	206.4	185.3	137.7
C21orf58 1553789_a_at	56.1	95.7	43.9	75.3	75	111.9
KIAA1109 1553792_at	15.5	14	22.9	28.4	22.5	10
KIAA1109 1553793_a_at	22.3	20.6	25	28.3	28.8	14.1
STOML3 1553794_at	8.7	4.3	9.8	8.6	19.8	1.9
LOC150622 1553796_at	29.3	21.1	23.3	35.1	21.1	11.7
LOC150622 1553797_a_at	40.9	34	67.2	62.1	42.2	22.2
FBXL13 1553798_a_at	9	8.4	12.5	12.5	18.1	3.9
C15orf33 1553799_at	61.7	33.9	42.7	66.1	41	46.3
C14orf126 1553801_a_at	193.6	208.6	272.5	231.4	212.8	88.8
SOX3 1553802_a_at	7	3.5	14.2	4.9	3.3	1.2
C17orf46 1553803_at	17.6	18.1	23.8	25.2	14.5	5.8
C17orf46 1553804_a_at	21.1	7.7	10.8	26.7	38.9	11.6
C3orf49 1553805_at	6.5	9.8	14.3	2.3	1.2	3.8
NKX2-3 1553808_a_at	0.7	9	9.2	1.7	0.9	1
C9orf71 1553809_a_at	5.5	0.5	25.8	7.7	0.5	2.1
KIAA1524 1553810_a_at	239.8	271.5	63.2	161	441.4	228.4
MGC14436 1553811_at	23.5	39.6	31.7	43.8	38	16.9
TLE6 1553812_at	30.1	30.1	35.4	33.5	20.4	29.3
TLE6 1553813_s_at	58.2	40	30.4	21.8	70.1	39.9
TCEANC 1553815_a_at	214.5	263.1	271.7	293.1	234	263.5
C12orf51 1553821_at	12.1	9.5	5.3	5.4	8.2	7.5
RTP1 1553822_at	19.2	1.7	3.9	7.4	6.3	0.5
RTP1 1553823_a_at	1.1	0.3	6	7.1	13.7	3.3
C16orf11 1553826_a_at	3.1	1.1	1.8	2.4	2.3	3.9
FAM55A 1553828_at	14.6	10.9	11.6	9.2	21.9	12.5
C2orf58 1553829_at	16.3	10	12.6	3.2	3.4	15
APOBEC3D 1553831_at	10.8	8.1	1.4	4.5	12.7	2.4
C21orf93 1553832_at	18.4	46.5	46.9	28.6	30.1	31.7
COL6A5 1553834_at	8.2	3	5	2.8	3.3	9.2
COL6A5 1553835_a_at	2	10.6	8.7	9.7	5.9	1.4
C4orf45 1553838_at	0.9	0.4	0.4	0.4	0.5	0.4
CCDC149 1553839_at	1.8	2.2	0.9	0.7	2.2	7.8
CCDC149 1553840_a_at	3.8	10.7	13.8	24.6	9.1	13.1
BEND2 1553842_at	15	2.3	14.2	16.1	0.9	6.2
C10orf67 1553843_at	8.3	7.9	14.2	51.5	27	12.9
C10orf67 1553844_a_at	35.7	6.1	39.8	39.4	16.1	9.8
C10orf67 1553845_x_at	35.8	8.9	6.3	11.4	42.5	21.3
SPERT 1553846_at	2.3	1.2	4	1.3	2.1	0.7
SPERT 1553847_a_at	32.3	28.4	32.3	40	37.2	15.9
CCDC26 1553849_at	4	0.2	7.4	3	5	5.9
C21orf88 1553850_at	0.4	1.2	7.3	0.7	5.3	1.1
SPIC 1553851_at	0.3	0.9	2.9	4.6	1.2	0.8
VPS13B 1553852_at	18.2	43.1	43.3	55.3	30.9	46.4
P2RY10 1553856_s_at	8.3	3	9.5	8.8	4.1	5.1
IGSF22 1553857_at	63.1	37.7	51.8	46.8	29.4	40.2
ZBTB3 1553858_at	2382	2510.5	2184.3	2400.3	2646.8	2744.6
TPH1 1553859_at	4.8	8.4	5.3	6.6	15.1	6.2
DCST1 1553860_at	3.1	2.2	7.6	2.2	3	1.6
TCP11L2 1553861_at	10	0.7	29.4	16.7	1.3	1.9
WDFY4 1553863_at	3.6	0.6	1.9	3.2	0.8	0.4
GPR26 1553864_at	1	8	16.7	1.4	3.7	0.8
GPR26 1553865_a_at	2.3	1.3	7.9	5.5	0.3	0.5
C5orf36 1553868_a_at	4.3	1.9	6.4	0.2	1.5	0.2
SESN3 1553869_at	0.7	0.7	0.8	0.4	0.8	0.5
C19orf34 1553871_at	2.3	0.9	1.6	2.1	1.3	1.1
C17orf103 1553872_at	40.8	37.5	67.2	34.1	28.1	31.8
KLHL34 1553873_at	1.4	5.1	19.6	11	9.6	1.2
ZSCAN10 1553874_a_at	13.1	2.1	10.5	14.7	13.4	10.7
ZSCAN10 1553875_s_at	17.7	21.8	12.2	13.4	7.7	15.2
SAMD3 1553876_at	15.7	8.3	1.6	13.6	6.1	12.6
GOT1L1 1553878_at	7.9	8.1	2.1	14.5	3.3	3.2
GOT1L1 1553879_a_at	1	1.4	1.5	12.1	1	0.9
C10orf91 1553880_at	10.4	22.5	16.1	26.6	19.9	5
MGC16142 1553881_at	37.3	11.6	17.1	24.5	7.6	18.5
ZNF99 1553883_at	0.5	2.7	0.6	0.4	0.1	0.5
ZNF99 1553885_x_at	1.8	2.1	1.9	0.8	3.8	0.7
CCDC108 1553886_at	0.1	0.3	2	6.1	0.2	0.2
C19orf75 1553887_at	0.8	0.7	5.9	1.1	4.4	2.3
LDHAL6A 1553888_at	0.9	8.2	5.6	14.2	13.4	0.9
MRGPRX2 1553889_at	10.6	1.1	1.9	1.9	5.5	1.2
NTN5 1553890_s_at	8.9	24.6	33.9	15.8	13.7	13.3
KLF17 1553891_at	8.4	10.8	8.1	13.4	5.8	8.4
CCDC105 1553893_at	2.1	2	16.9	1.4	1.1	6.2
CCDC122 1553894_at	4.3	1	0.7	0.9	1.4	0.2
C11orf42 1553895_at	1.9	14.9	2.9	1.4	1.9	1.9
DKFZp434L192 1553898_a_at	3.2	0.2	1.7	11.8	7.7	2.3
ZNF486 1553901_x_at	114	102.6	140.5	110.7	55	90.4
CXorf22 1553905_at	1	9.9	12.5	10.5	14.6	4.9
FGD2 1553906_s_at	51.8	37.5	38.7	66	111.9	91.6
EXD1 1553907_a_at	8.4	10.5	11	22.6	21.2	15.4
FAM178A 1553909_x_at	10.7	14.6	17.7	2.7	15	9.6
NBPF4 1553910_at	3.3	6.8	9.3	4.8	5.9	11.5
ZNF663 1553911_at	17	4.1	12.2	0.8	3.7	7.4
FLJ35424 1553912_at	2.7	3.6	0.6	13.2	3.8	2.1
MGC34800 1553914_at	7.4	1.7	15.3	3.2	2.5	0.8
C10orf126 1553915_at	6.5	2.4	8.3	17	8.8	4.8
PIKFYVE 1553917_at	16.1	51.6	44.7	30.2	42.7	50.7
C21orf129 1553918_at	3.4	8.8	8.2	19.4	1	8.5
C9orf62 1553919_at	10	24.9	28.2	13.4	11	7.1
C9orf84 1553920_at	4.4	0.5	4.8	0.1	14.1	0.4
SLC22A24 1553923_at	9.2	7.8	0.6	6.8	0.5	0.7
FMO9P 1553924_at	47.3	22.9	88.8	46.3	29.5	27.7
C7orf33 1553927_at	5.3	1.7	11	2	3.1	15.4
ELMOD2 1553928_at	554.4	330.1	323	377.6	538.7	337.5
ACER1 1553929_at	11	2.3	12.2	15.3	12	6.1
TAAR1 1553930_at	7	7.4	5.8	1.6	3.5	0.3
OSTCL 1553931_at	9	19.2	13.9	15.9	1.9	11.1
C18orf20 1553934_at	11.5	2.9	13.5	4.6	7.1	0.8
MGC2848 1553935_at	2	1	11.2	1.2	12.7	0.7
MGC2848 1553936_a_at	2	1.1	1	3.4	1.9	0.8
STK32A 1553938_a_at	2	0.9	1.7	6.4	4.8	11.2
LRRC28 1553940_a_at	92.1	74	147.8	108	79.8	97.9
NS3BP 1553943_at	2.7	1.8	3	2.5	16.2	2.5
MIA2 1553944_at	5.5	1.5	8.7	10.4	1.5	0.5
GPHB5 1553945_at	7.8	2.4	4.3	3.9	1.2	6.5
DCD 1553946_at	5.4	1.5	9.3	0.5	2.5	1.6
EXOSC6 1553947_at	75.4	76.5	43.2	49.1	72.4	57
IQSEC3 1553949_at	4.8	2.1	0.5	0.8	2.9	1.2
ZDHHC19 1553952_at	4.9	14.2	4.3	2.9	3.1	2.2
ALG14 1553954_at	1205	1205.4	961.2	1136.8	1550.2	1474.3
KLRAQ1 1553955_at	248.7	250.6	345.1	304.9	260.9	240.6
ALS2CR4 1553956_at	576	712.7	496.6	463.6	915.5	706.3
ZNF564 1553957_at	330.8	403.6	357.3	430.6	236	274.5
B3GALT6 1553959_a_at	336.2	293.2	407.6	376.7	274	297.3
SNX21 1553960_at	1343.2	1399.3	3099.1	2681.9	1693.3	1530.8
SNX21 1553961_s_at	2376	2292.2	3372.1	3085.3	2045.9	2491.5
RHOB 1553962_s_at	125.5	126.1	108.8	167.4	115	113.5
RHOB 1553963_at	1.9	1	0.6	0.6	5.6	0.4
RHOB 1553965_x_at	3.3	17.3	13.2	22.4	1.9	8.2
CEL 1553970_s_at	6.4	9.8	29.2	15.9	14.5	4
GATS 1553971_a_at	90.9	100	121.5	79.4	101	90.7
CBS 1553972_a_at	77.1	107.8	102	99.4	118.8	124.9
SPINK6 1553973_a_at	2.7	2.1	12.2	1.2	8.1	2.2
DPCD 1553976_a_at	455.3	415.1	409.3	461.2	404.8	480.8
CYP39A1 1553977_a_at	8.6	18.4	1.3	3.6	16.8	4.7
LOC729991 1553978_at	1003.8	966.1	871.3	1055.5	755.8	1010.6
RAB7B 1553982_a_at	2.1	1.6	3	2.2	2.9	1.3
DTYMK 1553983_at	125.6	94.2	94.4	142.8	170.1	142.1
DTYMK 1553984_s_at	1581.2	1842.1	507.6	901.1	2030	2131.5
RASEF 1553986_at	502.2	522.3	1004.5	934	402.7	402.5
C12orf47 1553987_at	687.4	703.6	967.4	653.2	740.3	693.6
ATP6V1C2 1553989_a_at	413.8	435	756.5	674.4	304.8	233
C16orf79 1553990_at	140.7	67.4	128.5	178	113.4	141.9
VSIG10 1553991_s_at	461.8	573.4	420.7	376	621.4	685
NBR2 1553992_s_at	132.7	129.1	122.8	134.3	162.7	197.7
MED25 1553993_s_at	446.2	482.7	746.4	673.4	417.8	459.8
NT5E 1553994_at	46.3	36.3	175	122.7	35.3	19.9
NT5E 1553995_a_at	100.1	83.4	224	186.4	71	30.2
ASPHD1 1553997_a_at	146.9	149.6	165.9	183.9	109.8	121.4
TRIM37 1554001_at	35.9	28.3	50.3	27.8	50.1	24.5
RGNEF 1554003_at	25	32.6	36.1	22.1	40.4	49.2
RGNEF 1554004_a_at	7.7	8.3	12.9	4.7	14	7.4
LLGL2 1554006_a_at	545.9	580.9	526.9	663.6	504.8	467.9
OSMR 1554008_at	0.3	0.6	1.1	5.3	0.9	1.9
NDST1 1554010_at	832.5	856.1	695.5	662.9	1568.6	2130.1
RSPO2 1554012_at	4.9	6.8	7.4	12.2	4	6.2
CHD2 1554014_at	229.5	195.6	381.3	311.7	221.9	116.3
CHD2 1554015_a_at	315.8	303	352	338	313.2	322.8
C16orf57 1554016_a_at	635.4	595.6	222.9	382.7	596.6	574.6
RILPL1 1554017_at	171	225.9	249.7	174.7	195.3	228.7
GPNMB 1554018_at	952	1167.6	2437.9	2107.4	1070.9	859.4
C6orf182 1554019_s_at	531.7	523.8	273.4	258.7	834.9	788.5
BICD1 1554020_at	11.7	29.1	2.5	16	27.9	14
ZNF12 1554021_a_at	1004.1	878.8	1300.7	1215.2	930.7	700.2
CCDC13 1554022_at	1	0.5	0.6	3	1.6	0.7
CCDC13 1554023_s_at	3.4	1.8	3.7	4	3.8	10.7
MYO10 1554026_a_at	76.6	79.9	159.1	184.3	102.5	42.7
SLC4A4 1554027_a_at	1.3	1.9	9.6	16.3	0.9	0.7
TTC37 1554029_a_at	107.5	110.6	134.7	128.1	98.6	78.2
ARSB 1554030_at	15	11.5	10.4	12.2	12.3	3.6
ARSB 1554032_at	0.8	6.6	5.6	5.3	8.7	2.3
FRMD4A 1554033_at	9.1	1.6	9	15.6	10.9	12.9
FRMD4A 1554034_a_at	3.5	0.4	6.4	0.5	0.9	0.5
ZBTB24 1554036_at	88.5	96.3	33.5	50	149.3	201.3
ZBTB24 1554037_a_at	87.7	105.3	59.1	84.8	110.5	109.3
LARP1B 1554038_at	274.2	201.9	155.9	195.1	241.9	234.5
C14orf159 1554039_at	187.6	195.7	148.4	119.3	246.8	212.4
MRAP 1554044_a_at	20.4	25.9	18.7	31.4	18.4	11
ZNF24 1554045_at	36.7	57.8	26.8	33.2	39.1	97.6
TXNDC9 1554047_at	318.2	358.2	197.3	284.2	524.9	353.8
DCAF8 1554049_s_at	45.1	40	48.1	29	48.3	64.3
SMPDL3B 1554050_at	79.4	57.5	63.4	111.6	37.9	69.7
CNOT1 1554052_at	362.8	462.8	374.2	402.8	470.1	450.7
SPTLC1 1554053_at	203.1	207.7	367.9	325.4	269.7	176.4
LOC645676 1554057_at	291.8	250.4	187.4	172.3	264.4	355
SETMAR 1554059_at	16.3	17	14.3	17	12.2	12.3
SETMAR 1554060_s_at	11.9	7.9	3.7	13.2	11.5	8
XG 1554062_at	13.9	16.3	31.7	21.3	12.7	15.4
C8orf76 1554063_at	677.1	544.4	601.2	724.4	680	740.3
FAM125B 1554065_at	2	1.2	3.1	3.5	2.3	1.6
C12orf66 1554067_at	382.1	322.1	697.5	644.4	271.3	267.6
C12orf66 1554068_s_at	95.5	99.9	237	195.6	69.8	94.8
EPHA8 1554069_at	0.9	0.8	1.4	0.8	0.7	2.1
CCDC67 1554071_at	10	3.2	1	1.2	4.5	0.8
CCDC67 1554072_s_at	0.4	6.5	5.7	1.1	0.2	1.9
SLFNL1 1554074_s_at	1.8	1.7	1.7	1.4	2.7	2
TMEM136 1554076_s_at	48.2	46.7	44	53.7	41.3	30.4
TMEM53 1554077_a_at	85.3	76.8	100.8	94.8	76.2	64
DNAJA3 1554078_s_at	6334.7	6612.6	5918.2	6628.1	6371.2	7364.1
GALNTL4 1554079_at	270.9	265.5	126.1	197.4	262	279.2
RQCD1 1554080_at	334.7	326.7	170.1	284.3	433.7	318.6
NOL9 1554082_a_at	169.3	246.4	146.9	217.2	193.9	189.8
NOL9 1554084_a_at	168.1	180	146.5	142.1	150.6	203
DDX51 1554085_at	129	156	150.7	159.5	128.2	146.3
TUBGCP3 1554086_at	956.9	1115.8	551.7	677.4	1388.9	1298.2
TIRAP 1554091_a_at	25.2	27.8	21.6	24.7	43.7	42.3
SNAPC5 1554093_a_at	1559.4	1899.9	881.9	1054.1	1558.1	1218
ENTPD5 1554094_at	73.6	63.4	62.2	82	58.1	64.1
RBM33 1554095_at	757.3	667.1	806.2	783.3	936.4	751
RBM33 1554096_a_at	228.4	202.9	183	200.7	230.3	166.8
LOC554202 1554097_a_at	9.4	12.7	4.5	3	20.2	17.3
SPIN3 1554098_at	75.6	100.8	114.6	53.6	88.6	72.6
SPIN3 1554099_a_at	148.3	122	219.6	138.8	146.8	111.2
TMTC4 1554101_a_at	108.9	140.7	31.5	66.4	102.1	99.9
TMTC4 1554102_a_at	108	117.7	41.3	101.7	119.3	73.6
TMEM185A 1554105_at	73.7	123.5	81.2	115.7	87.8	95.5
NBEAL1 1554106_at	563.7	560.1	1216.7	915	662.7	561.9
CDCP1 1554110_at	21.3	19.8	34.2	26.2	16.3	15.9
ULK2 1554112_a_at	3.2	2.9	16.3	20.8	1.1	13.4
SLC4A8 1554113_a_at	18.7	26	25.5	6.3	37.8	28.1
SSH2 1554114_s_at	157.2	112.2	88.1	109.8	172.6	142
C5orf58 1554115_at	15.3	10.1	17.3	11.4	10.4	4.8
PARP11 1554116_s_at	13.2	15.3	32.1	19.4	10.3	8.2
CCDC60 1554117_at	8.4	2.1	2.5	1.3	2.6	0.7
C16orf57 1554119_at	75	73.4	21.9	56.8	75.5	63.2
HSD17B12 1554121_at	19.2	22.1	2.5	7.9	8.5	23.9
HSD17B12 1554122_a_at	18.1	21.9	9.6	39.4	27.7	26.5
NLGN4Y 1554125_a_at	1.6	7.5	4.6	1	6.9	6.4
MSRB3 1554126_at	7.8	12.3	37.7	17.9	3.6	2
MSRB3 1554127_s_at	33	56.9	88.6	21.2	29.9	25.6
ADIG 1554128_at	58.2	19.8	50.5	59.1	24	27.9
ADIG 1554129_a_at	34.1	17.1	20.9	21.2	35.5	11.2
FAM190B 1554131_at	0.3	0.1	1	0.2	0.4	0.3
FAM190B 1554132_a_at	92.9	70.3	85.7	72.2	72.5	59.6
RUFY2 1554133_at	21.5	15.6	25.6	22.1	18.3	22.7
WDR78 1554140_at	20.5	10	49	40.3	0.8	8.1
WDR78 1554141_s_at	11.5	0.7	17.6	30.9	0.4	3.3
SUGT1L1 1554142_at	8.6	1.6	7.9	0.6	4.8	3.8
SUGT1L1 1554143_a_at	9.9	24.9	24.8	19	16.8	27.3
KLRAQ1 1554145_a_at	74.4	72.6	95.9	81.6	95.1	115
C3orf15 1554147_s_at	16.3	1.4	15.6	4.1	7.1	20.9
SLC33A1 1554148_a_at	969.2	1031.4	1022.9	1093.2	1003.6	1044
CLDND1 1554149_at	6571.2	5824.9	7652.1	7400.1	6455.6	6479.7
OGDH 1554151_at	64.2	85.7	102.4	89.9	136.2	140.6
OGDH 1554152_a_at	108.5	167.2	143.6	111.4	141.7	163.2
PHF21A 1554153_a_at	89.8	136.9	157.8	146.2	116.3	98.5
GDAP2 1554154_at	224.1	209.7	145.8	193.9	275.2	290.3
MCPH1 1554155_at	108.2	139.1	83.5	117.2	136	148.6
WFDC8 1554156_a_at	1.3	2.6	1	2.1	3.6	0.9
WFDC8 1554157_a_at	10	0.8	2.8	11.7	0.6	0.4
ZMYND11 1554158_at	49.9	51.4	37.8	57.1	64.6	76.1
ZMYND11 1554159_a_at	187.9	177.2	148.8	108.2	143	156.7
ZNF446 1554160_a_at	72.4	66	129.2	66.7	45.9	32.1
SLC25A27 1554161_at	17.8	12.3	29.6	32.6	7.1	16
TWIST2 1554163_at	2.3	7.3	6.7	0.9	8.1	0.7
FAM53B 1554165_at	9	5.9	2.5	6.7	1.7	7.6
GOLGA7 1554167_a_at	409.1	415.3	392.3	319	467.6	404.8
SH3KBP1 1554168_a_at	224.5	177.9	171.3	229.5	208.8	206.7
MBLAC1 1554170_a_at	92.2	60.9	58.2	77.1	71.3	80.4
ZMYM3 1554171_at	431.1	503.5	288.7	274.8	554.8	418.9
ZMYM3 1554172_a_at	58.1	83.2	47.9	65	68.5	57.1
CD300LB 1554173_at	0.8	1	2.7	2.3	1.1	0.6
CD300LB 1554175_at	1.7	1.5	24.3	24.2	19.3	1.7
C3orf33 1554176_a_at	555.2	539.3	317.2	539.5	573.2	347.9
ATP5S 1554177_a_at	310.7	342.9	317.1	321.4	259.7	178.9
FAM126B 1554178_a_at	957.1	898.6	712.9	790.9	1190.3	892.4
LYNX1 1554179_s_at	28.6	25.2	18.5	20.6	20.1	16
SNX32 1554181_at	13	17.3	11.4	18.2	5.7	23.6
LOC554206 1554185_at	7.1	12.3	14.6	4	10.8	4.6
LOC554206 1554187_at	0.9	9.4	7	8.7	8.5	1.3
C11orf53 1554188_at	8	6.3	30.4	7.9	13.4	14.8
C10orf81 1554190_s_at	2.8	7.4	10.6	6.6	5.2	5.8
C4orf23 1554192_s_at	21.2	28.2	29.9	52.3	36.7	17.4
MANEA 1554193_s_at	73.7	82.6	101.2	79.9	91.9	131.9
LOC100287037 1554194_at	37.3	43.1	24.8	35.5	28.2	11.1
C5orf46 1554195_a_at	16.4	13.8	13.4	31.1	17.6	19.1
IZUMO1 1554196_at	12.3	4.8	16.1	7.9	9.9	0.7
SH3YL1 1554198_at	19.5	1.7	19.6	27.9	13.3	5.9
PTPRO 1554199_at	0.7	1.1	4.6	7.5	0.9	4.5
CABP4 1554201_at	2.1	1.5	2.8	2	1.7	7
CABP4 1554202_x_at	2.6	3	3.3	1.6	2.8	25.1
GRIK1AS 1554203_at	14.2	11.1	13.5	17.6	10.4	13.3
ICA1L 1554205_s_at	8	11.5	21.9	26.3	27	16.5
TMLHE 1554206_at	2.6	0.3	8.1	0.8	13	0.5
MEI1 1554208_at	2.4	1.1	10.8	5.4	18.7	1.3
ZCCHC13 1554210_at	8.1	14.8	2.2	9.1	7.3	10
KCNS2 1554212_s_at	7.8	15.3	14	25.5	1	4
ARHGEF10 1554213_at	10.7	19.7	13.1	25.4	4.3	14.7
CCDC132 1554216_at	21.2	30.4	15.9	33.2	47.5	35.2
CCDC132 1554217_a_at	231.6	256.3	236	241.8	311.7	262
MGC45922 1554222_at	45.1	28.5	40.9	28.9	27.5	8.1
C8orf56 1554228_a_at	6	2.5	3.2	18.3	2	5.8
C5orf41 1554229_at	46.1	18.9	106.1	81.8	26.8	40.2
ZNF396 1554231_a_at	36.9	53	47.1	78.5	39.2	30
C1QTNF9 1554233_at	12.6	6.4	7.1	6.5	0.4	9.3
KATNAL2 1554234_at	2.4	13.1	20	12.5	9	8.6
CTNNA3 1554235_at	0.9	3.1	1.4	0.2	0.2	0.9
SDCCAG8 1554237_at	75.6	105	78.4	96.8	131.6	99.6
ZADH2 1554239_s_at	565.7	492.6	431	529.4	544.7	562.1
ITGAL 1554240_a_at	37.9	34.5	52.4	35.3	33	19
COCH 1554241_at	7971.9	7441.7	7922.7	7526.8	7450.7	8209.7
COCH 1554242_a_at	1.4	18	5.8	2.2	7.8	19.8
C1orf210 1554246_at	713.8	556.1	388.2	444	844.7	750.9
ZNF638 1554248_at	32.3	37.2	41.1	25.9	43.7	61.2
ZNF638 1554249_a_at	216.5	226.6	298.7	262.2	150.8	111.4
TRIM73 1554250_s_at	62.2	85.3	132.2	62.7	67.4	85.1
HP1BP3 1554251_at	885.9	894.7	606.1	680.7	1088.1	892.6
LASS3 1554252_a_at	23.1	28.4	26.6	57.5	18.6	11.7
LASS3 1554253_a_at	22.3	22	62.8	38.6	16	30.2
PCNXL2 1554256_a_at	42.3	47.9	56.6	39	44.7	28.1
DNAJC5B 1554258_a_at	5.1	3	4	8.1	20.4	12.6
GPSM1 1554259_at	41.4	6.9	45.1	33	32.8	2.7
FRYL 1554260_a_at	110.7	100.9	216	184.9	98	92.1
KLHL29 1554261_at	3.1	6.2	13.7	1.5	15.6	14.2
KLHL29 1554262_s_at	1.2	8.6	4.4	12.6	11.2	9.7
CKAP2 1554264_at	44.8	73.5	40.1	39.6	122.6	97.3
MORN1 1554268_at	11.3	1.3	3.4	11.8	15.4	2.6
CENPL 1554271_a_at	320.4	330.6	163.9	182.3	454.6	520.7
ERAP2 1554272_at	7.3	7.4	2.3	7.6	7.4	0.9
ERAP2 1554273_a_at	14	0.8	4.6	11	1.2	7.4
SSH1 1554274_a_at	63.4	71.3	21.3	64.9	192	100.3
SART3 1554276_at	6.7	6.3	9.8	5.2	5	1.6
FANCM 1554277_s_at	26.3	57.9	24.8	24.5	48.4	56.8
TRMT2B 1554279_a_at	35	28.2	22.4	19.9	22.1	21.9
C9orf43 1554280_a_at	17.4	16.2	70.5	29.1	18.8	23.7
CCRN4L 1554283_at	3251.4	3755.4	1509.8	2008.9	3815.4	4022
HAVCR2 1554285_at	7.9	7.3	6.6	19	9.9	6.4
FLJ25758 1554286_at	17.2	2.5	1.8	8	11.3	15.4
TRIM4 1554287_at	388.8	272.5	542.4	559	230.6	213.5
FAM160B1 1554288_at	17.4	1.9	0.4	3.8	2.6	3.3
HERC3 1554290_at	60.4	39.8	62.1	117	68.3	96.7
UHRF1BP1L 1554291_at	74.9	84.5	92	90	94	91
UHRF1BP1L 1554292_a_at	67.9	86.6	108.2	85.2	85.3	46.8
TTBK2 1554293_at	14.7	11.3	20.4	13.2	11.6	13.8
TTBK2 1554294_s_at	1.2	9.5	14.1	9.6	16	9.9
TTBK2 1554295_x_at	22.6	18.1	24.3	24	24.3	13.7
CYP19A1 1554296_at	21.1	10.5	40.9	31.4	5.6	6.3
WDR49 1554298_a_at	0.6	2	0.3	0.6	0.3	0.4
NPAS4 1554299_at	6.6	11.2	1	0.4	9.2	2.1
SVOPL 1554300_a_at	42.2	63.4	40	53.6	37.6	40.2
LOC645591 1554301_at	1.7	0.4	4.7	2.3	0.9	6.1
LOC645591 1554302_s_at	6.3	10.3	6.3	6.8	8.2	6.9
HNMT 1554303_at	10.2	7.1	19.2	25.2	1.8	13.6
MGC20647 1554305_at	11.3	1.2	17.5	14.9	12.2	9.7
ITPKB 1554306_at	10.1	1.9	16	1.1	10.4	1.1
LOC644852 1554307_at	0.5	1.7	1.7	1.5	0.5	11.5
GABRA2 1554308_s_at	0.8	0.7	0.8	5.2	3.9	8.4
EIF4G3 1554309_at	18	6.1	14.7	15.7	6.4	20.7
EIF4G3 1554310_a_at	85.7	55.1	57.5	58.2	82.5	80.9
SUPT6H 1554311_a_at	45.4	59.1	61.4	43.8	49.7	37.8
RNF170 1554312_at	23.1	20	5.5	23.6	11.1	8.5
C6orf141 1554314_at	2.9	0.7	6.1	10.3	1.2	6.2
PGLS 1554316_at	40	20.4	39.3	27.7	12.6	21.2
TRMT61A 1554317_s_at	116.6	70.1	20.5	92	88.7	87.4
LOC541473 1554318_at	25.8	8.4	19.3	16.4	9.2	8
RPS6KA5 1554319_at	747.7	543.8	595.7	610.5	786.3	581
HDAC4 1554322_a_at	14.1	2.6	4.7	3.9	13.7	5.1
DYNC2LI1 1554324_s_at	17.9	15.8	19.3	20.4	54.6	40.1
DOCK2 1554325_at	11	4.8	1.5	21.3	7.6	7.8
CANT1 1554327_a_at	277.9	305	406.9	353.9	222.9	219.6
STXBP4 1554328_at	16	9.4	7	9.4	35.9	13.7
STXBP4 1554329_x_at	20.8	9.7	8.8	11	41.4	5.9
LRRC18 1554331_a_at	12.4	9.6	17.7	13.3	15.6	14.6
LOC100127888 1554332_a_at	3.7	15.5	45.2	46.2	9.7	4.6
DNAJA4 1554333_at	25.2	23.9	23	15.8	20.5	36.1
DNAJA4 1554334_a_at	72.6	55.5	58.8	31.9	62.8	74.9
CYTH4 1554335_at	0.7	0.3	0.8	0.5	0.5	0.5
FARP2 1554337_at	15.6	7.7	7.5	17.7	6	5.3
COG3 1554339_a_at	80	70.8	43.7	59.1	90.6	95.3
C1orf187 1554340_a_at	1.1	4.2	2.3	1	1.8	1
HELQ 1554341_a_at	172.3	197.3	224.1	228.2	156.7	153
HELQ 1554342_s_at	246.4	278.1	348.8	297.8	295.2	209
STAP1 1554343_a_at	1.7	5.3	7.3	7.7	4.8	1
GIN1 1554345_a_at	108.8	91.6	115.5	128.1	98.1	77
GNB5 1554346_at	7	1.5	2.5	14.9	1.3	6.6
CDKN2AIPNL 1554348_s_at	8.9	26.9	7.7	12.9	25.1	13.8
XRCC6BP1 1554349_at	4.4	17.6	12.7	2	16.9	1.8
TIPRL 1554351_a_at	1162.5	1057.8	949.2	1158.9	1243	990.5
DENND4A 1554352_s_at	217.8	206	411	269.4	227.9	193.4
SIAE 1554354_at	99	108	46.5	56	138.3	117.3
SIAE 1554355_a_at	156	185.1	65	99	241.5	198.6
GINS4 1554356_at	1.8	6.8	1.5	12.6	8.1	9.3
FCHSD2 1554360_at	47.3	65	76	95.6	57.1	74.6
BTG4 1554362_at	10.2	3.2	0.9	2.3	0.7	4.5
PPP2R5C 1554364_at	30.5	18.2	34.5	51.8	46.1	29.4
PPP2R5C 1554365_a_at	2994.4	2907.1	2723.9	3042	3562.7	3975.7
CALHM1 1554367_at	12.2	4.8	17.6	15.4	9.7	6.3
NT5C1B 1554368_at	5.6	5.9	7.1	5	6.9	2
PKD1L2 1554371_at	25.9	32.6	89.5	31.9	28	15.1
NR1H4 1554375_a_at	1.2	1	0.8	1.8	0.6	4.1
PTPLA 1554376_s_at	22.2	22.3	23.8	20.8	20.4	19.2
CNTNAP4 1554377_a_at	6.8	3	0.9	10.6	3.3	2.1
PDE1C 1554378_a_at	13	2.1	1.6	1.8	4	8
TP73 1554379_a_at	67	45.7	87.2	23.9	55.1	61.2
NEK11 1554380_at	6.8	2	1.7	5.6	8.2	11.7
LOC200261 1554382_at	11.1	14.8	13.4	24.1	11.2	13.7
TRAM2 1554383_a_at	36.2	2.4	3.9	6.9	42	8.3
PADI2 1554384_at	107	159.9	26.9	54.9	165	202.4
PADI2 1554385_a_at	90.4	113.1	59.5	49.1	91.3	105.2
CST9 1554386_at	3.3	13.9	4.7	1.7	17	2.4
VPS29 1554388_at	16	4.5	29.9	16.8	8	11.7
ACTR2 1554390_s_at	934.6	835.7	575.4	563.1	804.2	959.7
TBK1 1554391_at	12.6	3.6	38.2	27.3	3.4	22.6
ADC 1554393_a_at	9.9	6.4	8.3	19.4	10.3	7.5
NELL1 1554394_at	10.5	6.9	6.4	1.2	10.1	4.6
UEVLD 1554396_at	137.9	98	71.4	88.2	158.6	110.1
UEVLD 1554397_s_at	98.9	103.6	66.5	83.9	87.7	69.4
LYG2 1554398_at	16.1	8.8	3.9	21	9.9	16
TCTE3 1554400_at	0.3	0.2	0.4	0.5	0.6	0.2
TCTE3 1554401_a_at	2.2	0.7	2.8	2.7	8.6	12.3
NCRNA00161 1554405_a_at	1.6	2.5	1	0.6	1.5	0.7
CLEC7A 1554406_a_at	7.3	9.7	11	12.9	16.1	8.3
TK1 1554408_a_at	1604.3	1898.6	610.7	808.6	1799.4	2058.4
WBSCR16 1554409_at	21.3	18	11.1	25.8	18.9	1.7
WBSCR16 1554410_a_at	283	312.5	227.7	199.1	286.1	317.3
CTNNB1 1554411_at	26.4	21.8	27.4	16.9	27.9	27.5
OSGIN2 1554414_a_at	1408.7	1527.8	1337.4	1123.6	1565.5	1553
TAF5L 1554415_at	650.6	740	437.9	504.1	1026.2	958.1
APH1A 1554417_s_at	826.6	810.1	1071.8	1044.9	792.8	888.9
SPOCK3 1554418_s_at	6.3	7.4	2.9	0.6	0.4	0.5
GGNBP2 1554419_x_at	2.2	10	17.8	13.1	12.5	13.4
ATF3 1554420_at	1.5	5.4	20.3	24.2	4.7	3.2
FBXO7 1554423_a_at	1791.9	1567.2	1745.2	1606.4	1499.8	1540.9
FIP1L1 1554424_at	174.5	171.3	184.1	182.5	184.2	203
NLGN2 1554428_s_at	42.4	35.6	36.6	39.3	35	21
DMWD 1554429_a_at	158.9	127.1	114.7	140	135.8	135.6
FAM165B 1554430_at	33.8	65.3	10	50.2	41.6	24.3
FAM165B 1554432_x_at	92.1	80.9	60.8	77.2	89.4	50
ZNF146 1554433_a_at	526.8	621.3	564.9	660.1	524.9	527.3
REG4 1554436_a_at	8.4	3.6	6.2	4.8	0.9	3.1
KIAA1217 1554438_at	98.1	91.8	148.5	103.1	98.9	80.6
KIAA0513 1554440_at	24.9	11.9	22.6	11.7	13.5	4.6
WAPAL 1554441_a_at	178.4	189	198.7	303.3	216.7	162.4
BEST1 1554442_at	12.5	14.1	12.9	30	16	14.9
BEST1 1554443_s_at	22.6	5.3	24.7	28.8	9.9	17.5
C2orf18 1554444_s_at	133.9	99.3	52.7	94	76.5	118
ZNF85 1554445_at	0.8	0.8	1.2	10.5	8.1	1.6
NCRNA00183 1554447_at	428.8	456.5	459.5	445.8	387.2	416.4
NCRNA00183 1554448_at	59.1	92.7	46.8	75.1	81.7	96.7
MIER3 1554449_at	20.9	39.3	67.2	30.8	39.7	22.7
MIER3 1554450_s_at	98.3	146.2	147	119.7	148.1	134.6
DNAJC14 1554451_s_at	215.6	227.7	137.7	211	188.4	258.2
C7orf68 1554452_a_at	2740.6	2634.8	6765.4	4729.9	1932	1887.7
HNRPLL 1554453_at	82	86.7	95.6	88.9	139.4	146.1
LINS1 1554455_at	105.5	93.3	98	86.6	112.1	71.9
LINS1 1554456_a_at	163.2	171.7	99.8	149	215.7	215.4
CFHR3 1554459_s_at	0.9	9.6	16	34.6	26.6	6.3
ST8SIA4 1554460_at	9.1	8.2	10.5	10.5	11.9	6.2
DNAJB9 1554462_a_at	3663.4	2981.8	3708.2	3646.9	3238.3	2372.3
CRTAP 1554464_a_at	315.5	290.1	240.7	263.6	237.1	253.7
C16orf13 1554466_a_at	334.3	403.2	188	276.8	331.5	390.6
ZBTB44 1554469_at	99.2	67.1	209.8	142.1	65.6	82.1
ZBTB44 1554470_s_at	613.7	484	992.3	728.2	543.7	444.5
ANKRD13C 1554471_a_at	1007.4	1046.3	1312.9	1158.3	1277.9	1161.3
PHF20L1 1554472_a_at	167.5	203	118.8	141.8	253.5	204.5
SRGAP1 1554473_at	60.1	22.1	83.1	148.3	35.6	55.7
MOXD1 1554474_a_at	4.6	0.8	7.6	6.1	9.5	3.2
C19orf47 1554475_a_at	29.9	16.1	2.6	17.2	2.2	2.3
ZNF808 1554476_x_at	42.2	36.6	46.4	46.9	35.9	39.6
HEATR3 1554478_a_at	63.3	65.4	12.2	53.1	58.4	42.1
CARD8 1554479_a_at	290.9	314.9	563.3	420.4	384	568
ARMC10 1554480_a_at	1888.2	1799.5	2500.6	2359.4	1843	1962.6
EPB41 1554481_a_at	34.3	22.4	37.3	23	48.7	32.7
SAR1B 1554482_a_at	631.2	608.3	443.1	588.9	820.6	747.6
TMEM37 1554483_at	17.6	11.3	22.4	22.5	19	15.3
TMEM37 1554485_s_at	42.2	30.2	41.8	45.5	28.4	34.8
C6orf114 1554486_a_at	12.7	20.3	22.6	13.2	24.5	19.9
ATF6B 1554487_a_at	62	76.3	129.7	97.8	70.5	79
CEP70 1554488_at	54.4	31.5	40.9	70.4	48.5	60.2
CEP70 1554489_a_at	142.2	158.9	109.4	98.2	252.1	272.7
SERPINC1 1554491_a_at	2.8	8.4	2.7	2.5	6.4	11.1
THADA 1554492_at	4.7	10.6	0.6	0.2	10	8.5
THADA 1554493_s_at	175.8	228.3	108.2	175.7	196.8	253.4
MTHFSD 1554494_at	23.1	22.1	16	25.3	28.1	18.4
MTHFSD 1554495_s_at	2	1.5	2	8.3	8.4	1.2
RAD51L1 1554496_at	18	20.1	17.9	29.8	33.2	10.1
PPA2 1554499_s_at	464.9	531	395.9	542	600.6	596.2
RGS7 1554500_a_at	0.7	5.8	5.4	5.9	1.1	6.9
TSC22D4 1554501_at	22.9	21.9	47.4	27.6	18.7	18.9
OSCAR 1554503_a_at	7.9	10.9	17.7	6.4	24	4.7
NAALAD2 1554504_at	3.2	0.1	0.1	0.4	2.5	3.9
NAALAD2 1554506_x_at	0.2	1.7	0.6	2	1.4	3.4
NAALAD2 1554507_at	3.1	6.8	4.6	6.7	6.5	4.1
PIK3AP1 1554508_at	1.8	0.5	4.7	0.5	1	1
FAM188A 1554509_a_at	837.9	664.9	1055.2	879	694.9	721.4
GHITM 1554510_s_at	1865.5	1671.8	1808.3	1522	1591.7	1639.2
WWC1 1554511_at	1.5	0.7	2	0.9	4	6.9
CCDC123 1554512_a_at	173.8	177.3	220.2	210.4	231.3	148.4
CCDC123 1554513_s_at	135.5	123.8	127.1	155	115.7	100.7
ACSM5 1554514_at	1.6	14.9	7.6	8.8	8.8	1.3
GSTCD 1554518_at	86.7	70.7	31	27.3	76.7	103.3
CD80 1554519_at	5.5	4.1	1.7	1.3	0.6	1.3
LOC283861 1554520_at	224.7	145.5	385.3	440.4	193.7	202.5
CNNM2 1554522_at	19.4	8	37.8	19.6	22.2	17.4
CNNM2 1554523_a_at	48	12	27.1	26.9	40.3	39
OLFM3 1554524_a_at	0.3	0.6	1.2	4.1	0.3	2.9
OLFM3 1554526_at	2.6	10.5	0.7	2.7	8.6	4.7
C3orf15 1554528_at	9.8	5.5	1	18.8	4.2	7.6
VSTM2A 1554530_at	0.5	0.7	0.6	0.9	0.9	2
TTC12 1554531_at	1.8	1	3.4	3.8	1.9	0.9
C2 1554533_at	12.6	1.9	1.8	14.7	0.7	0.9
DPYD 1554534_at	30.9	14.9	6.1	16.6	21.8	5.4
DPYD 1554536_at	14.5	23.8	12.5	18.3	23	14.4
TMEM126B 1554537_at	42.5	26.8	39	62.4	64.6	33.8
RHOF 1554538_at	24.2	4.6	25	13.9	33	28.5
RHOF 1554539_a_at	18.3	9.3	30.2	33.4	14.5	1.5
DNAH14 1554540_at	0.5	0.4	0.9	0.7	6.5	0.9
GPRIN2 1554541_a_at	227	193	132.5	190	171	160.4
SLC25A48 1554542_at	6.9	18.3	20.7	17.6	7.5	5.3
SPAG9 1554543_at	8.6	8.5	9.5	7	5.3	10.1
MBP 1554544_a_at	3.8	19.4	4	14.7	1.9	10.2
APOBEC4 1554545_at	9.7	3.6	1.1	9	0.5	5.7
FAM13C 1554547_at	109.5	124.8	131.8	182.4	126	69.8
WDR20 1554549_a_at	85.3	99.4	90.8	115.7	75.4	102.9
KIAA1430 1554550_at	9.7	18.6	9.6	0.4	4.6	1.1
YIF1B 1554553_s_at	147	192.5	67.1	90.3	200.5	215
CCDC57 1554554_at	2.3	2.1	12.3	1.3	11.9	15.2
SETD6 1554555_a_at	773.2	643.1	563.1	631.3	473.9	609.2
ATP11B 1554556_a_at	314.5	338.7	419.2	274.5	388.5	474.8
ATP11B 1554557_at	262.4	284.9	221.2	268.3	348.2	376.5
DCAF5 1554558_at	104.2	141.6	76.3	102.5	145.6	127.7
GPR62 1554559_at	2.3	1.2	5	1.9	1	1.9
PGM5 1554560_at	12.2	14.7	16.7	22.8	5.5	5.5
SPPL3 1554564_a_at	10.8	13.1	22.8	20.6	11.8	9.1
SPPL3 1554565_x_at	12.4	9.7	2.2	28.1	5.8	8.6
KCTD17 1554566_at	20	17.3	8.6	22.2	23.6	9.7
DYNLRB1 1554568_at	35.7	11.6	27.9	27.9	26.6	23.7
CELF2 1554569_a_at	9.9	3.3	0.4	1.3	4.3	1.8
APBB1IP 1554571_at	6	2.4	0.6	1.6	6.4	3.4
SUV39H2 1554572_a_at	1162.5	1334.1	312.1	665.6	1584.8	1162.6
CYB5R3 1554574_a_at	327.5	311.1	327.7	325	304.4	347.2
BPNT1 1554575_a_at	35.4	57.6	96.5	56	60.2	71.6
ETV4 1554576_a_at	16.4	34.5	21	32.7	16.2	10.8
PSMD10 1554577_a_at	595.5	653	378.1	410.4	704	760.4
ZNF70 1554578_at	355.7	348.4	280.2	250.5	293.9	328.9
MYO18B 1554579_a_at	2	1	1.9	2	0.7	1.7
WWP2 1554580_a_at	1.7	0.5	10.4	15.9	5.2	1
C12orf72 1554582_a_at	502.7	393.8	538	487.9	433.9	421.5
C12orf72 1554583_a_at	20.9	18.7	27	16.1	8.9	17.9
LRRC48 1554584_at	1.8	8.8	12.3	12.8	10.2	24
RHOBTB2 1554586_a_at	343.9	274.3	227.9	296	212.8	215.5
TTC30B 1554588_a_at	46.8	32.6	30.5	37.8	27.8	31.5
LENG9 1554589_at	446	274.1	432.8	442.9	214.2	149.7
GDEP 1554591_at	7.6	12.4	11.3	13.7	10.2	14.3
SLC1A6 1554592_a_at	3	1.1	0.5	0.7	0.9	0.4
SLC1A6 1554593_s_at	0.5	4.9	5.8	8.2	4.2	0.7
SH3D20 1554594_at	23.6	24.6	55.2	31.9	41.4	42.6
SYMPK 1554595_at	29.4	5.8	28.9	41.8	11.7	8.9
LMNA 1554600_s_at	598.1	517.3	335.1	407	482.2	489.5
NKAIN2 1554601_at	0.9	0.9	0.5	0.4	4	0.3
RBM8A 1554602_at	14.8	9.3	8.6	10	13.8	5.5
MBTPS2 1554604_at	2.6	3.3	9.7	3.3	3.4	2
CEP120 1554606_at	20.8	25.8	33	33.2	32.6	38.7
CNKSR2 1554607_at	1.2	5.3	3.1	10.2	0.5	9
TGOLN2 1554608_at	857.3	1093.3	1047.9	971.1	921.2	763.3
LOC100287896 1554609_at	162.1	161.9	234.6	161.9	196	195.9
ANKMY1 1554610_at	7.5	10.8	7.7	30.1	4.5	9.1
KIAA0226 1554612_at	24.2	9.4	28.5	15	12.1	19.4
KIAA0226 1554613_a_at	7.2	3.4	5.4	10.1	29.8	9.7
PTBP2 1554614_a_at	20.8	21.5	10.9	6.6	6.2	8.3
SERPINB8 1554616_at	12.8	0.1	2	1.7	1.5	3.5
AGFG2 1554618_at	14	7.5	6	21.1	13.6	9.4
MBLAC2 1554619_at	42	33.8	33.3	56.7	49.6	26.2
DGKE 1554621_at	51.2	79.1	64.5	81.3	127.2	130.4
DGKE 1554623_x_at	15.8	21.2	9.6	20	20.4	23.4
SIRPB1 1554624_a_at	7.6	9.9	9.1	10.1	4.2	1.2
BCL6B 1554625_at	23.7	11.7	16.7	3.2	20.1	19.2
ASCC1 1554627_a_at	857.3	788.8	1019.1	1189.1	965.3	925.2
ZNF57 1554628_at	491	461.2	527	629.2	455.7	482.4
EPHA7 1554629_at	2.2	0.2	0.8	2.9	0.9	0.3
ATM 1554631_at	20.5	27	36.2	48.2	40.1	18
MYT1L 1554633_a_at	11	13.7	17.2	13.5	5.5	20.1
PDS5B 1554634_at	4.2	6.9	3.8	3.6	3.3	6.7
NPAS3 1554635_a_at	14.1	17.5	4.9	4.1	4.6	8.4
CBFA2T2 1554637_a_at	23.9	19.4	32.2	21.6	30.6	16.1
ZFYVE16 1554638_at	27.3	16.6	14.8	28.9	28.7	29.1
PALM2 1554640_at	1.6	7.6	9.4	19.1	9	7.1
TET3 1554641_a_at	3.9	1.5	5.1	4.8	7.4	4
RNF32 1554642_at	14.6	10.2	6.2	15	14.5	12
RGS11 1554643_at	19.1	8.7	10.9	15.5	12.8	6.9
OSBPL1A 1554646_at	38.2	41.9	32.3	47	37.2	32
DUOXA1 1554648_a_at	0.9	1.8	1.8	12.1	5.6	8
LOC100288447 1554649_at	0.8	0.2	0.2	0.9	0.3	0.2
LOC100288447 1554650_a_at	11.9	4.9	3	2	1.9	17.5
MAST4 1554652_s_at	1.5	2.6	4.3	3.6	1.7	5.5
RPRML 1554655_a_at	16.9	3.2	32.2	3.6	13.5	4.3
C20orf26 1554657_a_at	13.6	2.3	13.9	4	10.4	3.8
NEK4 1554659_at	24.6	3.8	15.6	8.1	14.8	13.2
CNST 1554660_a_at	6.2	28.5	44.7	43.1	13.5	13.4
CNST 1554661_s_at	19.9	28.4	38.9	38.3	22.3	18.4
C17orf47 1554662_at	0.6	0.6	0.8	0.7	0.6	0.6
NUMA1 1554663_a_at	15.4	4.3	22.7	25.4	12.8	14.9
NAIF1 1554664_at	4.9	1.3	15.9	23.9	17.4	2.1
ZNF586 1554665_at	54.1	55.3	72.3	84.9	41.5	53.4
LOC100130950 1554666_at	8	1.2	3	10.2	11.3	2
METTL8 1554667_s_at	1292.9	1234.1	881.5	1076.9	1133.2	1335.4
FAM151A 1554668_a_at	25.5	13.7	12.1	2.7	10.3	1
GGA1 1554670_at	29.7	19.3	27.3	23.1	25.5	19.7
SRRM2 1554671_a_at	282.3	237.6	345.9	499.2	259.6	298.1
TTC26 1554672_at	14.9	17.5	9.3	13.5	8.9	7.6
SYCE1 1554675_a_at	4.4	13.9	16.9	10	20.9	2.6
SRGN 1554676_at	7.8	4.6	1.2	6.2	8.6	12.8
CMTM4 1554677_s_at	70.2	84.8	73	91.3	82.4	143.4
HNRPDL 1554678_s_at	4866.8	5661.2	4830	3636.5	6623	6291.2
LAPTM4B 1554679_a_at	132	117.8	88.6	124.4	137.4	108.8
KCNS2 1554680_s_at	2.6	2.1	3.2	6.6	6.4	2.2
MGC50722 1554681_a_at	6.8	3.3	3.2	19.7	2	4
MGC50722 1554683_a_at	7.5	4.5	6	9.1	4.5	5.4
KIAA1199 1554685_a_at	8.2	1.2	2.6	3.1	0.6	1.2
STAU2 1554686_at	291.6	249.8	193.5	220.6	359.4	289
NLGN4X 1554689_a_at	8.3	5.6	1.9	7.7	25	0.8
TACC1 1554690_a_at	235.4	270.3	324.9	249.8	240.1	209.7
PACSIN2 1554691_a_at	80.6	76.2	114.3	104.6	64.8	45.4
SLC23A2 1554692_at	4.9	5.6	10.6	9.6	11.8	1.2
CCNY 1554694_at	3.5	5.7	5.7	11.4	10.9	3.1
TYMS 1554696_s_at	487.6	624.5	99.6	216.7	674.7	884.4
ADAMTS9 1554697_at	1.5	14	19.6	36.7	27	19.3
L3MBTL4 1554699_at	0.5	4.5	9.8	1.2	5.3	0.5
CDH7 1554700_at	0.7	0.9	10.3	6.3	3.3	0.1
TBC1D16 1554701_a_at	60.5	85.9	41.1	46.8	60.5	68.2
NALCN 1554702_at	2.2	4.1	10.6	11.5	1.7	9.6
ARHGEF10 1554703_at	4.3	6.7	8.3	21.8	12.5	19.7
ATP8B3 1554704_at	93.9	142.6	202.5	195.7	185.9	178.2
SCARA5 1554705_at	25.2	39.3	16.1	37.9	9.6	49.8
OR2L13 1554706_at	0.6	0.2	1	0.2	0.8	0.4
C9orf68 1554707_at	9.8	21.2	26.3	31.8	26.4	21.9
C9orf68 1554708_s_at	90.5	105.7	96.3	105	115.6	130.1
KCNMB1 1554710_at	14.7	22.1	42.8	43.6	11.8	29.9
CALHM3 1554711_at	33.5	10.3	31.1	27.1	30.1	21.6
GLYATL2 1554712_a_at	159.4	180.4	75.5	142.8	150.5	151.5
RELL1 1554714_at	46	33.8	69.4	74.1	42.5	34.1
C15orf50 1554715_at	15.1	10.8	8.4	6.4	6.1	2.2
C15orf50 1554716_s_at	16.2	0.8	3.1	7.9	0.8	5.3
PDE4D 1554717_a_at	1615.6	1168.7	1246.3	1306.9	998.6	922
NDUFA10 1554719_at	13.7	7.9	17.3	26.1	16.9	42.3
TAF2 1554721_a_at	703.1	881.3	631.1	808.7	723.5	629.7
TRPM3 1554722_at	0.7	0.3	0.6	7	0.4	6.3
SLC6A11 1554724_at	14.7	9.4	6.4	1.1	9.3	10.3
RABGAP1L 1554725_at	8.1	17.2	11.2	12.1	23.1	3.6
ZNF655 1554726_at	0.7	1.8	7.8	0.7	1.7	0.5
SLC9A1 1554728_at	10.8	8.3	0.9	1.3	6.6	4.4
MCTP1 1554730_at	8.5	3	8.2	8.8	6.2	8.6
LOC728175 1554732_at	6.1	1.3	9	0.8	7	4.7
LOC728175 1554733_at	3.3	7.2	0.1	4.7	7.7	1
TRIM7 1554735_a_at	4.8	1.2	11.6	20.5	3.1	6.4
ARHGAP29 1554736_at	17.3	13.1	55.9	20.8	16.1	19.9
FBN2 1554737_at	9.1	9.1	2.4	6.8	0.9	5.9
IPP 1554739_at	59.1	68.7	89.9	91.7	66.8	127
IPP 1554740_a_at	119	77	54.8	95.6	88	101.1
PMS1 1554742_at	12.7	13.1	7.3	9.8	14.6	17.9
PMS1 1554743_x_at	14	13.1	16.6	8.7	7.5	17.1
CARD16 1554744_at	0.8	1	7.5	7	0.4	3.5
RALGPS1 1554745_at	4.9	1.6	19	8.5	1.1	0.9
40788 1554747_a_at	402.6	424.5	342.5	398	401.4	462.1
CLCNKB 1554748_at	220.6	200.3	224	204.3	140	140.7
CLCNKB 1554749_s_at	5.1	8.6	17	2.4	17.4	2.8
MTUS2 1554755_a_at	23.5	4.2	12.7	9.9	10.1	5.2
INPP5A 1554757_a_at	76.3	74.1	90.2	94.7	80.2	64.2
CD99L2 1554758_a_at	6.9	15.4	3.8	1.9	8.7	15.5
SRCIN1 1554759_at	0.5	4.4	17.3	4.8	3.2	0.4
HEATR2 1554761_a_at	315.3	309	302.8	383.9	287.9	274.7
WWC2 1554762_a_at	351	283.6	309.2	235.4	269.4	238.4
UBE2DNL 1554763_at	4.7	3.7	1.8	12.6	2.5	7.4
C11orf64 1554764_a_at	0.1	3.1	3.8	0.2	2.4	3.5
C11orf64 1554765_a_at	1	0.9	1	1.9	1.9	0.3
CRYZL1 1554767_s_at	201.7	133.9	328.4	304.3	232.5	188
MAD2L1 1554768_a_at	627.8	842.2	235.7	358.5	903	984.7
ZNF785 1554769_at	190.7	194.3	312.9	299.8	126.6	152.6
ZNF785 1554770_x_at	210	190.4	322.2	265.8	146.4	131.4
C17orf57 1554772_at	0.5	1	0.4	0.9	0.6	1
WFIKKN2 1554773_at	3.3	17.9	5.3	11.8	4.2	5.5
MINA 1554774_at	106.9	83.1	63.6	81.8	55.8	80.2
ZFP42 1554776_at	2	0.4	2.5	0.6	1	0.7
ZFP42 1554777_at	10	7.9	16.3	10.5	3.8	0.8
PHLDB2 1554778_at	7.6	6.8	11.5	5.7	6.7	3.9
PHLDB2 1554779_s_at	4.2	1.3	6.1	0.7	6.4	5.1
PHTF2 1554780_a_at	180.4	152.3	193.9	175.6	259.8	241
C2orf19 1554782_at	20.3	12	19.7	14.8	10.7	7.5
ARHGEF2 1554783_s_at	19.6	66.3	66.7	60.9	16.3	64.4
CNTN1 1554784_at	32	46.6	11.8	29.5	29.8	35.4
CCDC82 1554785_at	64.3	64.3	124	106.9	26.5	45.9
CASS4 1554786_at	0.4	0.3	0.8	0.2	3.5	0.7
C9orf96 1554787_at	9.7	4.8	18.8	8.6	1.7	7.3
PDE8B 1554789_a_at	101.5	85.7	69.5	128.6	73.1	56.4
ZSCAN20 1554790_at	4.5	0.9	2.2	13.5	1.7	0.9
C2orf67 1554791_a_at	13.4	3.4	27.1	14.2	9.7	1.4
UBE3C 1554793_at	26.6	11.1	30.2	45.8	24.9	47.5
UBE3C 1554794_a_at	310.6	383	220.2	299.1	304.3	322.3
FBLIM1 1554795_a_at	16.2	8.2	28.5	24.3	2.9	11.2
DPP6 1554796_at	4.1	1.7	11.7	2.9	1.6	1.6
SYT16 1554797_at	7.5	21.6	47.3	48.4	13.3	8.6
SNED1 1554798_at	14.9	35.9	64.8	31.8	45.4	23.6
RAB39 1554800_at	19.3	11.6	43.2	38.5	13.9	7.8
C5orf40 1554801_at	6.6	6.7	6.8	3.2	0.2	0.7
TRIM72 1554803_s_at	12.3	13.2	14.6	10	12	7.4
CLDN19 1554804_a_at	1.3	3.5	3.5	18.4	5	2.8
CLDN19 1554805_at	10.2	5.8	7.9	10.7	3.4	15.4
FBXO8 1554806_a_at	606.5	476.3	692.1	723.1	445.3	511
SPIRE1 1554807_a_at	145.2	206.1	316.1	282.3	183.2	176.9
ACP1 1554808_at	12.9	0.6	5	16.6	9.9	1.9
LOC389199 1554809_at	1.9	1.6	22.8	16.5	1.6	3
PLA2G4C 1554810_at	0.9	0.9	12.2	3.1	0.9	0.8
CLDN20 1554812_at	6.5	8	1.8	6.9	3.2	2.7
UBE2O 1554814_at	13.3	16.6	39.6	4.5	28.8	4
ASTN2 1554816_at	17.9	6.8	13.6	9.5	5.8	0.9
C20orf12 1554818_s_at	20.4	18	5.2	28.8	17.3	23.2
ITGA11 1554819_a_at	6.8	5	6.3	10.6	8.8	4.2
AGBL3 1554820_at	6.1	10.1	7.8	10.5	13.5	1.2
ZBED1 1554821_a_at	132.6	184.1	409.7	290.6	142.5	159.8
PHTF2 1554822_at	408.7	630	338.7	384.1	936.4	972.9
ZNF585A 1554824_at	10	8.4	14.5	8.9	16	4.7
CDK15 1554826_at	8.6	10.5	16.6	20.3	16.5	13.4
ADCY7 1554827_a_at	1.8	2.8	2.9	7	9.2	3.4
PDGFRA 1554828_at	1.2	2.8	0.6	1.6	4.8	1.1
STEAP3 1554830_a_at	774.8	710.9	686.3	619.2	602.7	787.2
ALS2CR11 1554831_x_at	9.3	14.2	13.6	19.7	13.2	10.4
MCTP2 1554833_at	4.9	23.2	12.3	27.1	25.7	31.9
RASSF5 1554834_a_at	6	12.3	9.9	7	16.8	13
B3GNT5 1554835_a_at	7.9	0.9	10.1	6.4	8.3	8.9
USP36 1554836_at	6.9	2.7	6.9	8.7	2.1	2.7
CIDEC 1554839_at	175.8	177.9	197.9	123.2	207.7	137.4
LOC280665 1554840_at	0.9	5.6	1.8	7.3	4.4	1.9
MTHFD2L 1554841_at	91.9	90.6	125.4	108.5	130.6	125.4
SLC12A1 1554842_at	0.5	1	1.3	4.8	2.8	7.6
EYA3 1554844_at	25	35	6.5	12.6	33.6	58.4
CCDC158 1554846_at	0.5	2.4	4.1	0.6	1	0.5
ATP6V1B1 1554847_at	23.2	17.3	27.6	24.5	5.9	4.4
TOR1A 1554849_at	92.4	82	71.9	134.9	86.2	86.1
VWA5B2 1554850_at	7.5	1.4	4.6	1.6	1	1
KIAA1257 1554852_a_at	19.5	0.4	4.6	2.8	7.4	1.7
CYP2U1 1554853_at	9.2	2.9	1.3	16.9	22	8.1
PARK2 1554855_at	0.8	0.6	1.9	5.5	3.4	3.1
ELMO2 1554857_at	17.7	15.9	32.9	12.3	16.9	10.7
PTPN7 1554860_at	6.5	2.2	17.1	19	16.5	11
CMAH 1554862_at	7.6	14.6	15.4	3.2	10.5	11.5
DOK5 1554863_s_at	4.1	5	6.8	4.7	21.2	1.4
SDC3 1554864_a_at	1.3	2.6	1.5	2.5	1.2	1.3
TMEM135 1554866_at	0.3	1.2	0.3	1.5	7.7	1.8
PRR16 1554867_a_at	1.8	2	1.9	13.5	0.4	0.4
PCNP 1554868_s_at	5780.5	6184.4	6573.7	6445.5	6286	6614.9
WDR37 1554869_at	6.3	5	18.8	13.3	11.4	1
HMGCLL1 1554872_a_at	1	1.2	2.8	1.4	1.1	6.6
CSPP1 1554873_at	55.4	80.5	71	75.6	65.4	55.7
MITF 1554874_at	0.5	0.8	4.5	0.6	6.2	1.5
C2orf34 1554875_at	16.1	60.4	3.6	25.1	55.7	29.8
S100Z 1554876_a_at	8.7	2.2	9.5	20.2	10.1	3.3
ABCD3 1554878_a_at	257.5	259.9	128	251.3	291.6	260
DKFZP434K028 1554880_at	18.8	12.8	11.2	9.8	13.1	14.5
ERCC8 1554882_at	162.4	152.8	100.7	92.6	253.1	191.4
ERCC8 1554883_a_at	248	229	163.6	180.6	243.6	275.3
PRIM2 1554884_at	0.4	4.1	7.1	6.6	0.8	10.6
PRIM2 1554885_a_at	87.6	85.6	51	65.3	108.2	123.9
MLXIP 1554886_a_at	1.6	4.5	10.1	10.6	4.6	5.6
TIA1 1554889_at	1.7	1.7	9.3	8.3	4.8	6.3
TIA1 1554890_a_at	202.4	138.1	186.9	134.1	206.4	217.9
MS4A3 1554892_a_at	2.1	0.3	0.9	1.7	0.6	0.6
PCBD2 1554894_a_at	115.8	116.6	127.3	151.4	105.4	125.7
RHBDL2 1554895_a_at	229.9	199.1	241.7	194.5	241.6	255.9
RHBDL2 1554897_s_at	218.5	288.6	446.4	333.2	429.8	313.2
FCER1G 1554899_s_at	6.4	9.7	14.5	14.3	14.3	13.8
GAFA1 1554901_at	12	29.1	20.6	12.7	39.4	22.1
FRMD8 1554903_at	135.5	114.6	144.5	147.9	147	78.7
FRMD8 1554905_x_at	54.5	51.7	54.3	97.6	56.8	56.5
MPHOSPH6 1554906_a_at	80.4	46	73	41.7	89.4	90.8
HYDIN 1554908_at	14	3.4	12.7	4.9	0.7	7.1
CCDC36 1554909_at	13.9	3	1.7	12.4	9.2	4.1
PRKD3 1554910_at	6.5	1.2	12.9	8.3	7.9	4.1
ABCC11 1554911_at	15.1	32.3	5.7	24.2	15.7	25.3
ESYT3 1554912_at	18.8	15.2	10.1	14.1	19.6	2.6
PLA2G4D 1554914_at	0.9	16.1	6.8	22.5	13.2	3.9
PDE12 1554915_a_at	3339	3511.8	1930.2	2193.4	3833.6	3378.5
JRK 1554916_a_at	61.5	45.5	105.2	97.6	41.8	60.2
ABCC4 1554918_a_at	24.6	31.9	14.9	28.5	19.3	20.7
C7orf63 1554919_s_at	16	19.1	23	27.7	9.2	34.2
SCEL 1554920_at	0.3	0.2	0.5	0.5	1.4	5.6
SCEL 1554921_a_at	62.8	70.6	163	115.8	47.4	36.3
ZNF678 1554922_at	7.5	6	6	17.6	13.5	4.9
ANKS6 1554923_at	1.5	1.1	1.4	3	1.8	1
LOC646982 1554927_at	15.4	1.5	12.7	0.9	0.9	1.6
SIK3 1554929_at	0.4	14.5	7.4	5.9	14.1	11.1
FUT8 1554930_a_at	105.8	87.9	105.9	113.9	71.4	77.2
CYP4A11 1554931_at	0.8	0.6	1.3	5.8	1.8	0.7
ZSWIM2 1554932_at	8.1	4.5	0.5	0.9	1	2.4
PSIP1 1554933_at	7.2	0.9	5.7	3.5	7.5	5.3
RCBTB1 1554934_at	15.3	9.3	12.6	9.3	5	7.6
EXOC3L 1554937_x_at	87	50	60.1	39.2	67.6	47
ACOT11 1554938_a_at	18.1	1	22	2.8	4.5	2.5
LOC388882 1554940_a_at	14.8	2.9	17.4	12.6	3.9	6.6
KLHL14 1554941_at	13.8	11.1	1.5	7.9	3.9	2.4
KLHL14 1554942_a_at	35.9	27.4	29.6	42.6	25.1	28.3
VIL1 1554943_at	11.6	16.2	13.1	16.9	2.9	7
VIL1 1554945_x_at	2	1.5	8.8	3.5	1.2	1.2
ACAT1 1554947_at	18.3	10.6	10.7	12.3	9.3	3.9
LOC554174 1554949_at	15.9	2.2	4.6	15.7	12.2	1.8
ACAN 1554950_at	2.4	3.3	3	1.5	7.6	1.6
NLRP12 1554952_s_at	7.3	8	11	18.3	6.2	19.6
C21orf90 1554953_a_at	12.7	9.4	4.7	3.4	2	11.6
C21orf90 1554954_at	18.6	26.3	12	44.7	19.3	14.9
ZNF641 1554958_at	18.1	15	28.9	37.7	18.7	17.8
C1orf110 1554960_at	0.3	11.1	7.9	12.1	5.6	0.7
FGFR4 1554961_at	0.6	2.4	13.3	10.5	15	7.5
FGFR4 1554962_a_at	6.9	18.4	11.9	11.3	14.2	26.9
FILIP1L 1554965_at	0.3	7.1	5.8	4.6	0.2	1
FILIP1L 1554966_a_at	11.8	2.8	10	10.1	22.8	17.9
DIP2A 1554967_at	8.7	5.8	2.9	28.8	34.6	9.3
DIP2A 1554969_x_at	17.6	20.8	14.9	28	13.2	19.4
PDILT 1554970_at	1.8	5.7	4.2	1	1.6	1.1
OK/SW-CL.58 1554971_at	2.1	15.3	11.3	15.4	15.9	9
ZBTB26 1554973_a_at	181	161.9	182.2	184.6	163.6	158
ACY3 1554974_at	10.9	9.8	16.6	9.5	15	13.8
NCRNA00051 1554976_a_at	1.9	8.5	8	1.3	1.9	0.4
C20orf201 1554977_at	6.3	34	13.1	45.1	5.7	8.9
C8orf68 1554978_at	17.1	7.6	2.4	0.8	10	1.1
ATF3 1554980_a_at	75.3	71.7	245.8	179.3	53.8	55.3
C9orf11 1554981_at	0.4	8.2	7.6	5.6	12.6	5.9
C9orf11 1554982_a_at	10	4.7	3	5.9	10.1	2.4
C21orf117 1554983_at	0.9	0.7	0.9	1.8	9	1.1
HLA-DOB 1554984_a_at	30.9	34.2	46.7	43.3	29.7	35.9
ZNF396 1554985_at	71.6	43.8	150.5	120.8	32.5	37.8
SNX19 1554986_a_at	59	77.8	69.4	71.1	76.1	50.3
GOLGA3 1554987_at	5.6	15.6	8	6.5	3.3	7.2
SLC9A11 1554988_at	3.1	0.3	1.1	0.4	5	0.5
KIAA0317 1554989_at	23.6	23.9	21.8	33.1	22.1	27.1
RASGRF1 1554992_at	24	17.9	30.5	36.9	27.3	13.9
RAG1 1554994_at	8.2	2.7	0.6	1.9	6.9	0.4
PTGS2 1554997_a_at	0.1	0.6	1.3	4.5	0.2	1
RASGEF1B 1554999_at	8.3	10.4	27.7	16.3	22.3	14.8
OK/SW-CL.36 1555000_at	3.9	13.3	2.8	6.6	9.2	6.3
IQCF1 1555001_at	2.7	4.2	0.6	0.3	0.9	4
MGC39545 1555002_at	0.4	0.3	8.3	0.6	0.8	0.4
RBL1 1555003_at	6.8	5.6	0.3	2.7	17.1	4.1
RBL1 1555004_a_at	77.6	120.8	31.3	49.7	91.9	124.7
WDR66 1555006_at	12.2	10.1	10	10.4	1.7	0.3
WDR66 1555007_s_at	4.4	3.5	3.5	0.5	7.2	2.3
SYNJ2 1555009_a_at	81.4	56.8	60.5	77.3	66.8	41.3
ZFYVE16 1555011_at	0.9	2.5	1	1.7	0.5	9.3
ZNF398 1555015_a_at	55	56.9	24.8	52.6	29.9	18
IL16 1555016_at	30.5	38.8	22.2	41.6	27	10.4
OR2C3 1555018_at	0.3	1	7.4	1.8	0.1	0.3
CDHR1 1555019_at	3.3	0.2	0.3	2.6	0.7	0.3
ARHGAP20 1555020_a_at	30.9	15	22	24.7	15.6	22.3
SCARF1 1555021_a_at	16.5	8.2	7.6	28.7	4.6	2
RGS12 1555022_at	25.6	19.2	15.9	46.3	26.9	33.5
ADAM22 1555024_at	0.4	2.1	0.1	0.3	3.3	0.2
TMEM26 1555025_at	0.1	2.6	0.1	0.7	0.4	6.1
P4HA2 1555027_at	22.3	14.7	14.9	22.9	17.8	1.3
BRD3 1555028_at	2.8	7.8	3.3	30.6	3.2	1.8
RGS12 1555032_at	2	0.9	1.3	15.7	7.6	1.3
RGS12 1555033_a_at	0.7	1.6	0.8	0.9	0.7	1.9
CLRN1 1555034_at	6.3	7.6	11.1	14.2	1.2	6.6
CLRN1 1555035_a_at	2	3.5	0.9	0.9	6.4	5.2
IDH1 1555037_a_at	7585.9	7098.6	6995.2	6385.3	8334.9	8405.8
EPB41L4A 1555038_at	5.3	11.1	9.9	10.7	19.9	8.3
ABCC4 1555039_a_at	5.8	1.8	1	11.1	1.6	7.6
C12orf33 1555040_at	1.8	0.4	1.1	1.7	1.2	0.6
NAGA 1555041_a_at	211.6	213.9	172.3	267.3	198.2	186.6
TRPV5 1555042_at	12.1	12.3	18.7	19	2.5	10.8
LHFPL5 1555043_at	21.5	15.6	24.1	18.8	2.1	8.4
KBTBD5 1555044_a_at	2.9	1.1	0.7	3.5	1.6	1.4
CENPI 1555046_at	22.7	14.8	6.9	8.6	19.1	12.4
C21orf29 1555048_a_at	1.6	1.2	0.8	2.4	0.9	0.5
C21orf29 1555049_at	27.3	16.6	28.4	23.5	12.6	11.3
C10orf53 1555051_at	24.3	4.3	1.3	1.1	3.1	7.8
SYT9 1555052_a_at	11.2	6.4	9.2	7.7	7	0.6
SYT9 1555053_at	0.9	0.6	9.8	2.7	1.3	0.7
AVL9 1555055_at	7.9	0.1	8.5	11.4	9.2	9.1
CCNG2 1555056_at	0.5	0.8	1.6	0.8	5	1
NDUFS4 1555057_at	9.2	17.2	22.4	32.7	16.8	12.1
LPGAT1 1555058_a_at	165.6	143.2	204.3	287.1	129.8	138.7
IKZF2 1555060_a_at	29.5	0.9	21	7.6	5.7	10.8
GTPBP3 1555062_s_at	80.1	102.3	66	89.3	69.6	89.5
USP6 1555063_at	6	10.3	2.4	17	13.8	11.2
USP6 1555065_x_at	1.3	15.4	8.7	12.3	3.5	11.8
WNK1 1555068_at	15.4	21.2	26.6	16.4	18.6	7.6
TLL1 1555071_at	5.9	1	0.3	1.9	1.3	6.6
MGC40069 1555073_at	9.6	4.1	12.8	14.1	6.9	5.2
KCNH5 1555074_a_at	9	7.5	2.3	2.2	1.8	1.8
ARHGAP25 1555076_at	9.6	1.4	2.8	7	4.5	1.5
ZNF843 1555078_at	31.5	33.8	16.2	29.5	19.1	26.1
C9orf68 1555079_at	17.2	10.3	13.8	16.2	9.9	7.8
NEK11 1555082_a_at	8.3	8.2	16.2	18.5	0.5	8.5
RPL13AP17 1555083_at	1.4	9.8	2.7	10.8	2.7	2.1
STAT5B 1555086_at	27.7	22.6	22.9	29.7	20.9	15.2
STAT5B 1555088_x_at	29.3	21.7	24	11.8	17.7	28
TMEM182 1555090_x_at	21.7	23.8	31.8	13.6	20.3	15
PPM1F 1555091_at	9.6	9.6	11.4	3.5	8.5	12.5
VASH2 1555092_at	3.2	1.2	1.2	6.4	2	4.1
C6orf123 1555095_at	78.8	137.1	114.4	96.6	134.7	245.4
C4orf37 1555096_at	1.7	0.6	9.6	12.2	0.9	0.5
PTGFR 1555097_a_at	5.4	2.9	3.7	10.5	6.1	0.4
CACNB2 1555098_a_at	1.9	1.4	7.8	1.8	0.8	1.5
MPP4 1555099_at	1.5	2.5	19.5	15.3	7.6	1.7
APLF 1555100_at	9.2	0.4	7.5	1.8	8.2	0.6
FGF7 1555102_at	1.2	5.2	7.5	0.4	0.7	3
FGF7 1555103_s_at	0.5	0.4	1.5	0.5	0.7	1.1
MIER1 1555105_a_at	230.2	134.4	145.2	291.7	291.7	239
CTDSPL2 1555106_a_at	25.4	40.1	54.5	24.5	59.1	29.5
KIAA1530 1555107_a_at	15.3	21.7	23.5	33.2	19	31.5
SLC10A7 1555108_at	46.5	73.5	34.1	36.2	85	77.7
KLHL3 1555110_a_at	5.3	1.7	5.1	0.3	4.2	8.3
C1orf114 1555111_at	0.3	0.4	5.5	4.4	0.3	0.2
C1orf114 1555112_a_at	26.6	4.6	12.6	8.2	0.9	9.6
PARD3B 1555113_at	5	9.7	0.8	9.2	4.8	3.8
ATP6V0A2 1555114_at	84.9	78.4	24	115.9	132.7	146.7
SLC11A1 1555116_s_at	1.7	1.2	10.8	9.2	7.6	0.4
ENTPD3 1555118_at	12.6	7.1	2.4	9.6	1.4	0.8
CD96 1555120_at	14.8	7.2	14	14.5	12.9	7.5
GPR125 1555122_at	5.8	5.4	10.4	7.5	5.3	7
ST6GAL2 1555123_at	2.5	0.3	1	3.1	0.5	0.6
LOC100129726 1555124_at	18.7	6.9	9.1	13.7	3.2	2.2
GCFC1 1555125_at	73.6	71.6	68.2	54.1	69.9	56
MOCS1 1555127_at	20	14.7	36	21	10.3	23.7
PER3 1555130_at	2.9	3.6	2.7	0.5	0.2	0.2
PER3 1555131_a_at	4.4	1	6.2	1.1	11.8	7.2
FAM9A 1555133_at	0.7	0.3	0.9	1.4	0.6	2.3
FGD6 1555136_at	21.3	17.8	6.4	0.7	30.9	15
FGD6 1555137_a_at	109.2	116	156.7	119.8	117.6	108.3
OTUD7B 1555139_a_at	32.3	50.2	37.1	25.2	10.1	42.1
BCL2L2 1555140_a_at	40.1	46.1	85.9	56.3	40.5	60.4
NHEDC1 1555141_a_at	30.7	23.7	40.5	18.1	30.4	25.4
NHEDC1 1555142_at	9.3	8	23.4	9.6	28.9	8.2
C1orf96 1555145_at	0.7	16.9	12.5	8.1	8.2	2.8
ATF2 1555146_at	0.8	0.2	0.2	0.8	0.2	0.1
C2orf65 1555148_a_at	1.2	0.5	4.7	1.4	1	3.1
TDH 1555151_s_at	0.8	0.5	3.5	1.3	2.2	2
FCHO2 1555153_s_at	90.2	54.7	105.8	76.5	58	61.2
QKI 1555154_a_at	73.3	62	110.8	109	80.5	92.7
MLLT6 1555155_at	3.7	2.7	1.9	1.8	1.2	12
TMEM74 1555159_at	8.5	5.5	8.4	10	5.5	5.2
PRR5-ARHGAP8 1555162_at	40.5	32.8	52.1	64.8	34.6	30.2
KIF26B 1555164_at	2.6	11.3	13.2	15.4	2.4	6.6
PGPEP1 1555165_a_at	7.7	6.8	16	23.2	7.7	27.5
ZNF396 1555166_a_at	16	17.3	43.8	45.9	14.5	16.9
NAMPT 1555167_s_at	490.8	560	731.9	604.5	498.6	608.1
CALN1 1555168_a_at	2.5	17.3	9.2	11.7	6.2	2.9
LIG3 1555169_at	18.4	3.3	15	10.2	6.5	10.1
ST3GAL3 1555171_at	1.5	0.7	1.8	5.3	9.1	4.1
STX19 1555173_at	16.9	17.7	38.2	23.4	11.3	14.5
PBLD 1555175_a_at	10.5	18.6	28.9	21	9.2	2.1
PRKAA1 1555177_at	24.8	29.8	66.2	58.3	53.4	33.1
IGHV7-81 1555179_at	1.5	1.3	1.2	1.1	7	0.7
LOC100132686 1555180_at	4.9	0.7	19.7	20.9	12.5	1.5
ST3GAL3 1555181_a_at	28.7	7	4.8	6	12.2	21.9
TERF2 1555183_at	4.2	6.1	5.3	0.7	7.2	0.4
TERF2 1555185_x_at	28.2	23.2	3.1	5.1	13.8	14.8
CDKN1A 1555186_at	1.3	9.1	2.9	11.3	5.6	3.1
LOC728437 1555188_at	6.9	7.6	12.1	22.3	4.1	3.3
TAT 1555189_a_at	9	0.9	8.5	1.2	4.8	1.5
FHL5 1555191_a_at	7	4.7	1.8	7.1	4.3	1.2
ZNF277 1555192_at	30.9	16.8	49.6	36.1	30.2	31
ZNF277 1555193_a_at	3140.4	2005.6	4104.3	3529.6	2039.7	1975.9
FBXO36 1555195_at	0.4	6.4	8.1	6.5	1.7	10
[truncated: 38,802 more rows]
