# Supplementary material for: RAD001 Enhances the Potency of BEZ235 to Inhibit mTOR Signaling and Tumor Growth
Source: PLoS One. 2012 Nov 14;7(11):e48548. doi: 10.1371/journal.pone.0048548 (PMC3498278; doi:10.1371/journal.pone.0048548)
Supplement: Table S2 — List of differentially regulated genes. SK-BR-3 cells were treated with vehicle control, 5 nM RAD001, 20 nM or 500 nM BEZ235, or the combination of 5 nM RAD001 and 20 nM BEZ235 for 24 h. Total RNA was isolated and analyzed using Affymetrix gene chip U133 plus 2.0 analysis. Genes which are up-regulated or down-regulated more than two-fold upon treatment with the combination of 5 nM RAD001 and 20 nM BEZ235 are shown. (XLS) [file pone.0048548.s002.xls]

## Sheet: Upregulated genes
373 genes were upregulated >2 fold in 5 nM RAD001 + 20 nM BEZ235 treatment compared to vehicle control
Gene	Affy probe	Fold expression change
		20 nM BEZ235	500 nM BEZ235	5 nM RAD001	5 nM RAD001 + 20 nM BEZ235
IRS2	209185_s_at	1.9694	17.5325	2.39925	8.13653
CYP1A1	205749_at	2.19329	8.23049	2.29276	6.68985
CYP24A1	206504_at	2.08908	6.95187	1.99081	5.74076
IQGAP2	203474_at	1.54212	5.52897	1.82148	4.57689
GDA	224209_s_at	1.65839	6.36149	2.29565	4.51677
KRT23	218963_s_at	1.96151	5.44523	1.69323	4.36234
MYL12A	201319_at	1.22289	3.97011	2.11954	4.235
FAM65C	227654_at	1.3718	6.47038	1.66779	4.22458
CTGF	209101_at	1.61957	4.32476	2.59848	4.22438
MATN3	206091_at	1.30224	3.95126	1.59046	4.13429
STEAP4	225987_at	1.54238	4.0309	1.91853	4.11057
GPR110	238689_at	1.49956	7.20947	1.8918	3.99324
PDK4	225207_at	1.1848	5.9984	1.7622	3.96547
FBXO32	241763_s_at	1.18312	3.58128	1.72697	3.88704
PSG1	208257_x_at	2.05807	4.93765	1.52404	3.88482
TSGA10	223838_at	1.49958	5.60928	1.66667	3.86667
ABCA1	203504_s_at	1.62941	3.51569	1.27941	3.83627
PCDH20	232054_at	0.971327	5.20326	1.21957	3.80859
MYO1B	212364_at	1.85659	4.25347	1.63437	3.7372
NT5E	203939_at	1.62875	5.06991	2.129	3.73598
IFIT2	226757_at	1.51374	7.04904	1.69809	3.69043
ZNF33B	215022_x_at	1.19338	3.23803	1.71282	3.67997
BMF	226530_at	1.3424	4.0231	1.41324	3.6463
CBLB	209682_at	1.08703	3.5406	1.2834	3.57489
PSG4	208191_x_at	1.45592	4.51112	1.43328	3.57109
PTPRE	221840_at	1.48896	4.62796	1.92069	3.54947
ITGA2	205032_at	1.66147	3.84771	1.35459	3.50138
INPP4B	205376_at	1.5572	4.46133	1.59155	3.49296
PARP14	224701_at	1.59174	3.30691	1.76585	3.4909
FRY	204072_s_at	1.44271	4.01346	1.74664	3.4862
C5orf41	235556_at	1.00508	4.83672	1.66518	3.47205
IL18	206295_at	1.3715	3.08047	1.72568	3.45433
MXI1	202364_at	1.30884	4.52547	1.67014	3.40342
SAT1	210592_s_at	1.46641	3.80809	1.82972	3.36943
C17orf103	226657_at	1.28392	5.95917	1.62657	3.34014
LRRC8C	228314_at	1.55	5.3	1.91016	3.33828
YPEL2	227020_at	1.15178	4.97686	1.49649	3.32483
SCEL	232056_at	1.24265	4.37426	1.24118	3.31544
AXIN2	222696_at	1.59635	5.44204	1.29152	3.31205
MUC20	226622_at	1.45218	3.82173	1.23962	3.30964
CSF2RB	205159_at	1.39961	3.9476	1.81216	3.28094
PHLDA1	225842_at	1.66919	5.47071	1.51461	3.27068
CX3CL1	823_at	1.44375	4.95729	1.4402	3.2547
PSG5	204830_x_at	1.53867	3.84351	1.10719	3.24469
CD44	204489_s_at	1.48548	3.6286	1.25682	3.24017
FMNL2	226184_at	1.60896	3.55241	1.41055	3.23892
CALCOCO1	209002_s_at	1.19336	5.6792	1.30354	3.23496
CHAC1	219270_at	1.66494	5.04922	1.63212	3.22107
ZNF581	223389_s_at	1.1615	3.11721	1.69131	3.16899
GBP3	223434_at	1.62444	3.62631	1.67519	3.15709
ATF3	202672_s_at	1.33067	3.94367	1.37902	3.1485
TNFSF10	202687_s_at	1.1594	3.72556	1.64812	3.14286
MAML2	235457_at	1.04581	3.07594	1.12347	3.11011
MAML3	242794_at	1.65625	3.42968	1.87089	3.09843
CD55	201925_s_at	1.22588	4.19095	1.54863	3.09703
YPEL3	223179_at	1.15708	4.634	1.4609	3.09077
ANKRD57	227034_at	1.45605	4.20694	1.29981	3.08515
CAV2	203324_s_at	1.11204	2.57643	1.14952	3.06539
SP100	202864_s_at	1.03965	4.05468	1.51295	3.04907
PLAU	205479_s_at	1.36468	6.21728	1.41931	3.04447
PDE4B	203708_at	2.02237	4.43025	2.2884	3.02531
POU2F3	207109_at	1.44435	5.21034	1.44544	3.02507
PSG3	215821_x_at	1.17338	3.59313	1.17874	3.01557
AHR	202820_at	1.08698	3.39146	1.57509	3.0008
INADL	223681_s_at	1.43382	3.07648	1.67863	3.00007
MUC15	227238_at	1.45458	4.52876	1.56448	2.99548
SLC16A4	205234_at	1.14607	3.11028	1.45966	2.97475
CEP68	212677_s_at	1.3779	3.3812	1.40363	2.97262
PRDM1	228964_at	1.52671	4.2936	1.48917	2.96679
IRS1	204686_at	1.76397	3.19136	1.45815	2.96155
NEDD9	202149_at	1.49693	3.83433	1.7405	2.95736
SMOC1	222783_s_at	1.59045	3.84363	1.80421	2.95278
PSG7	205602_x_at	1.24796	3.53134	1.33515	2.9455
CCDC82	223301_s_at	1.38577	3.80876	1.06359	2.93971
DTX3L	225415_at	1.49042	3.05219	1.41199	2.91202
LBH	221011_s_at	1.39928	5.58417	1.77698	2.90863
DUSP1	201041_s_at	0.888128	4.14718	1.81588	2.90779
GBP1	202270_at	1.25209	3.62974	1.5288	2.90103
PLK1S1	228291_s_at	1.02428	3.08562	1.51344	2.8904
TSNARE1	228862_at	1.02237	2.04308	1.96852	2.87158
PSG6	209738_x_at	1.63101	3.7105	1.60255	2.86752
NTN4	223315_at	1.26963	2.75997	1.63663	2.86368
ETHE1	204034_at	1.6224	2.90697	1.64891	2.84434
C15orf48	223484_at	1.58362	2.17228	1.76713	2.82327
FAM179B	213304_at	1.15144	2.83828	1.30038	2.7244
PLAC4	227519_at	1.42668	4.19214	1.29755	2.72268
SYTL5	242093_at	1.37934	4.66742	1.30483	2.70993
NMNAT2	1552712_a_at	1.62875	7.94382	1.03608	2.70394
IGSF5	243027_at	1.33869	3.54647	1.70754	2.68759
LOC285556	236523_at	1.27749	2.9075	1.3792	2.68701
KLHL2	219157_at	0.745077	2.43386	0.8865	2.68596
FAM59A	219377_at	1.53138	2.93636	1.41389	2.67557
SERPINB1	213572_s_at	1.21775	2.41665	1.67905	2.67395
PMAIP1	204286_s_at	1.36368	3.01418	1.24016	2.6688
CASP4	209310_s_at	1.34054	2.93725	1.39154	2.66753
ZNF750	219995_s_at	1.37032	2.9594	1.44114	2.66216
CEACAM6	211657_at	1.32865	3.16439	1.14963	2.65945
NOB1	223018_at	1.17404	3.24521	1.63827	2.65118
JUN	201464_x_at	1.66271	1.95865	1.72563	2.64086
DEPDC6	218858_at	1.02958	2.46391	1.29437	2.63644
BLNK	207655_s_at	1.03	2.91277	1.01494	2.63587
IRF1	202531_at	1.47581	2.8301	1.70098	2.63536
C6orf145	212923_s_at	1.26399	3.00321	1.40526	2.63353
ARRDC4	225283_at	1.42828	1.63559	1.36953	2.63181
CEBPD	203973_s_at	1.56447	2.66997	2.0248	2.63075
SAMD9	228531_at	1.09003	2.67685	1.19659	2.61304
CPEB4	224831_at	1.15362	2.46601	1.33844	2.60701
MME	203434_s_at	1.67459	3.93566	1.14965	2.59394
KLHL24	226158_at	1.01869	2.68948	1.53016	2.59177
ZNFX1	225076_s_at	1.25715	2.5742	1.44264	2.57761
DDX60	218986_s_at	1.51136	3.0234	1.4267	2.5733
FLJ43663	228702_at	0.922192	3.36544	1.27282	2.55714
ACVR2B	236126_at	1.18492	3.26523	1.53879	2.54845
CDKN2B	236313_at	1.48765	2.98487	1.61098	2.54261
PRR9	237732_at	1.65345	3.63455	1.4198	2.53662
OGFR	202841_x_at	1.3154	2.36809	1.3436	2.53618
VPS13A	227987_at	1.24964	1.87069	1.54598	2.53556
HNMT	204112_s_at	1.33234	2.37954	1.64905	2.52374
FLJ35776	238432_at	1.00089	2.8833	1.33214	2.52363
JRKL	206734_at	1.15922	3.27829	1.63987	2.5204
NPAS2	213462_at	1.73696	4.69289	1.62992	2.5146
2012-09-10	212698_s_at	1.08149	3.28258	1.82949	2.5113
LPAR3	231192_at	1.25907	3.17962	1.32758	2.5072
MAFF	36711_at	1.21327	3.69432	1.76442	2.50319
ANXA3	209369_at	1.50278	3.16326	1.2942	2.49919
ORAI3	221864_at	1.12964	2.75117	1.728	2.49811
FAM149B1	213463_s_at	1.24805	3.3243	1.64215	2.49557
DLX2	207147_at	1.17883	1.67087	1.65623	2.49108
BAIAP2L1	227372_s_at	0.990125	2.49262	1.33762	2.48996
N4BP2L2IT1	215318_at	0.973169	1.86802	1.01958	2.48731
ZNF292	212366_at	1.16981	3.20317	1.24824	2.48673
CELF5	232416_at	1.30094	2.57053	1.14525	2.47544
HES2	231928_at	1.51971	2.77511	1.49537	2.4748
FOXC1	213260_at	1.22391	3.74543	1.58625	2.47135
MYOF	201798_s_at	1.6306	3.0836	1.4232	2.46688
FZD7	203706_s_at	0.805301	3.8335	1.15664	2.46347
PIP	206509_at	1.35977	3.71926	1.54476	2.45496
SGK223	235085_at	1.04997	1.37556	1.12984	2.45304
STAC	205743_at	1.42135	3.00616	0.97446	2.44977
RNF44	203286_at	1.22182	2.2233	1.3416	2.44545
NOTCH2NL	214722_at	1.09075	3.0032	1.29008	2.44485
GRB7	210761_s_at	1.31783	4.16096	1.64027	2.44406
KIAA1370	225327_at	1.21285	2.90536	1.43466	2.43836
GAB2	203853_s_at	1.58853	5.38665	1.62714	2.43685
PSG9	207733_x_at	1.39456	2.41706	1.43112	2.4358
ZNF268	209989_at	1.19642	1.96834	1.09909	2.43565
PNRC1	209034_at	1.08005	3.3886	1.34395	2.43221
IGF1R	225330_at	1.58058	3.02503	1.49525	2.43143
TMC5	222904_s_at	1.13598	2.16446	1.50954	2.42937
RAPGEF3	210051_at	1.88337	2.31389	1.22966	2.42909
DCLK2	227666_at	1.1845	3.12122	1.11036	2.42021
EFCAB3	1553392_at	1.22176	2.68068	1.21651	2.41201
OSBP2	223432_at	1.36545	2.64487	1.64556	2.4095
TGFBI	201506_at	1.07791	2.75227	1.27746	2.4052
PALMD	218736_s_at	1.1313	2.16307	1.23846	2.40407
ZNF233	230919_at	1.39232	2.02332	1.72291	2.40192
SP140L	214791_at	1.29385	2.20168	1.30116	2.39802
WWC3	219520_s_at	1.18146	1.74954	1.52862	2.39166
FGF1	205117_at	1.29267	2.82728	1.46813	2.3852
MERTK	206028_s_at	0.818575	2.57343	1.15227	2.37905
RARS	201330_at	1.31797	1.59272	1.4622	2.37554
RGNEF	219610_at	1.16618	3.5553	1.39317	2.36711
HERC6	219352_at	1.33536	2.46505	1.56535	2.35968
SLC6A15	206376_at	1.23213	2.10127	1.24823	2.35943
ENPP5	227803_at	1.25009	2.77056	1.09163	2.34585
STS	203767_s_at	1.05343	3.32665	1.27638	2.34558
LOC1518	1563445_x_at	1.2059	3.02725	1.22786	2.34292
PEX6	320_at	1.21481	2.13799	1.3965	2.33901
CACNG4	221585_at	1.7515	2.04709	1.54349	2.33547
PTPN21	226380_at	1.33431	2.89172	1.35822	2.33158
GBP2	202748_at	1.23948	2.99698	1.00586	2.33126
ADRB2	206170_at	1.15939	2.77614	1.33534	2.32962
KLF4	221841_s_at	1.11813	2.98809	1.22107	2.32915
CRH	205630_at	0.916047	1.96033	1.64435	2.32873
GNAI1	209576_at	1.0313	4.65486	1.43328	2.32619
H6PD	221892_at	1.42241	2.12018	1.87145	2.32401
CYP1B1	202437_s_at	1.75384	3.0553	1.35993	2.32119
PBXIP1	214177_s_at	1.15597	2.72506	1.32524	2.31658
ZNF579	229140_at	1.36908	1.92892	1.02329	2.31285
IGF2R	201393_s_at	1.08456	1.79315	1.09887	2.31079
TNFAIP8	208296_x_at	1.52021	2.73927	1.46199	2.30723
C5orf56	230405_at	1.19258	2.79536	1.41903	2.30719
FRAS1	231511_at	1.43763	1.82654	1.60468	2.30472
ZNF623	206188_at	1.29877	1.98878	1.43319	2.30118
FLJ31715	1553775_at	1.03608	1.83991	1.17587	2.29763
NT5C2	209155_s_at	1.33268	2.62979	1.34139	2.29546
MAP3K8	205027_s_at	1.22667	2.29653	2.10133	2.2944
KIF13B	202962_at	1.49482	2.88186	1.72862	2.29183
ADAMTS3	214913_at	0.948016	3.61427	1.10305	2.29099
SYBU	218692_at	1.07081	2.55724	1.40796	2.28255
PHLDB2	225688_s_at	1.15109	3.48937	1.2818	2.2821
SP110	208012_x_at	1.3157	2.76899	1.26845	2.28153
CLDN3	203954_x_at	1.46638	2.27078	1.66613	2.27979
PSMB10	202659_at	1.72662	2.18563	1.69685	2.27868
CRBN	222533_at	1.16558	2.72128	1.58938	2.27715
RBPMS	209487_at	1.07118	1.99735	1.22433	2.27569
DUSP5	209457_at	1.17085	5.07221	1.56303	2.27342
ANKRA2	218769_s_at	1.17921	3.2951	1.37395	2.2718
LOC644242	1558404_at	1.38848	2.81438	1.43279	2.2708
RTN2	34408_at	1.20342	2.71521	1.3072	2.27074
WSB1	201296_s_at	0.791495	2.24245	1.0365	2.2695
EIF2A	223015_at	1.18068	2.2031	1.43483	2.26756
WDR91	222799_at	1.19392	2.66852	1.48832	2.26622
SCGB1D2	206799_at	1.44817	4.04197	1.09239	2.26621
C10orf10	209183_s_at	1.30602	3.56702	1.39403	2.26606
RORA	236266_at	1.49156	2.13948	1.00562	2.26547
SHISA2	230493_at	0.983097	2.24341	1.39959	2.26504
DAPK1	203139_at	1.2897	2.91543	1.24826	2.26494
LOC150759	213703_at	1.06076	2.04312	1.21051	2.25951
CDH5	204677_at	1.15872	2.42216	1.22962	2.25423
FAM91A2	1563483_at	1.84123	2.24738	2.03815	2.24985
LOC100130275	1560503_a_at	1.21094	2.1199	1.36755	2.24953
ZNF385C	241383_at	1.18519	4.425	1.30093	2.24815
SLC13A3	230687_at	1.44148	1.73429	1.81107	2.24388
CXorf23	232087_at	0.96364	2.74751	1.32196	2.2401
TRIB1	202241_at	1.26325	2.40066	1.34741	2.23874
GDPD1	238681_at	1.29126	3.36226	1.52005	2.23669
POF1B	219756_s_at	1.45246	2.92384	1.15729	2.23544
LOC100292909	241535_at	1.12953	1.95452	1.27001	2.23258
ELK3	221773_at	1.42385	2.70446	1.4013	2.23154
CCNDBP1	223084_s_at	1.27876	2.89819	1.38643	2.2296
KCNC4	228436_at	1.57597	1.53178	1.53287	2.22775
CARD6	224414_s_at	1.32243	1.79211	0.978505	2.21752
N4BP2L1	213375_s_at	1.33791	3.69697	1.27273	2.21384
RALGDS	209050_s_at	1.14391	1.89128	1.10819	2.21376
MAP2	225540_at	1.29266	2.26782	1.17171	2.20842
CYTH1	202880_s_at	1.46282	2.71613	1.31589	2.20442
CX3CR1	205898_at	1.64022	2.58389	1.47106	2.20432
LOC100288152	226125_at	1.32447	2.44766	1.40486	2.20185
GALC	204417_at	1.2443	2.36772	1.28096	2.19277
CTBS	218923_at	1.37945	2.33467	1.51286	2.19249
N4BP3	214775_at	1.24673	1.76317	1.64805	2.18896
PLEKHM3	235360_at	1.28496	2.27368	1.17519	2.18797
IVL	214599_at	1.47757	2.10104	1.26636	2.18125
LOC389834	244631_at	1.22846	1.57525	1.30044	2.18103
LOC400236	227887_at	1.82252	2.27457	1.30601	2.18066
ZNF703	230586_s_at	1.3402	2.16851	1.3937	2.18009
TESK2	205486_at	1.05659	2.80174	1.38267	2.17808
ULK1	209333_at	0.961147	2.83042	1.09021	2.17592
HOMER3	204647_at	1.34767	2.28052	1.15448	2.17532
BIRC3	210538_s_at	1.15768	1.88133	1.161	2.1751
LOC100287132	229868_s_at	0.956674	3.09485	1.1007	2.17447
MBLAC2	230298_at	1.40587	1.53118	1.08239	2.17421
CCDC28A	209479_at	1.07739	3.74664	1.32128	2.17113
CAPN13	234709_at	1.49115	2.43699	1.55173	2.17037
SLC26A2	224959_at	1.56718	1.70769	1.4284	2.16997
JMY	226352_at	1.27261	2.42323	1.42933	2.16876
ERAP2	227462_at	1.41304	1.97698	1.40409	2.16752
DSP	200606_at	1.5872	2.25578	1.96466	2.16674
CCDC21	227818_at	1.02797	2.90583	1.09261	2.16472
NEURL2	230283_at	1.13598	3.85898	1.23335	2.16116
CASP8	213373_s_at	1.19676	2.31733	1.65204	2.16031
CCDC152	237475_x_at	1.69707	1.06026	1.94689	2.15885
GREB1	205862_at	1.24037	2.44759	1.20137	2.157
S100A7A	232170_at	1.36955	2.94869	1.31779	2.15467
HMHA1	212873_at	1.0188	1.7154	1.15196	2.15352
LOC339260	1564359_a_at	1.28602	3.82086	1.75422	2.15318
CAV1	212097_at	1.18476	2.06112	1.1863	2.15107
COL28A1	239921_at	1.15143	3.14454	1.6234	2.14848
LMCD1	227317_at	1.09038	2.20241	1.3609	2.14767
DET1	219641_at	1.03068	1.47946	1.29017	2.14301
KLHL7	223250_at	1.03226	3.06821	1.38629	2.14123
CNST	225550_at	1.24905	2.96566	1.24587	2.13862
CTSO	203758_at	1.54028	2.38128	1.50047	2.13626
SLC29A3	219344_at	1.19243	3.0669	1.23305	2.13586
ABCB4	207819_s_at	1.21827	3.00949	1.46975	2.13582
RAB17	218931_at	1.34176	2.29923	1.49811	2.13434
LEPREL1	218717_s_at	1.49578	2.46374	1.22597	2.13153
EFNA1	202023_at	1.37415	2.13286	1.23007	2.12918
B4GALNT3	229909_at	1.63232	6.45354	1.73131	2.12727
TINAGL1	219058_x_at	1.20351	2.22524	1.38209	2.12706
LENG9	1554589_at	1.39728	2.08148	2.13839	2.12503
RUFY2	241996_at	1.57129	2.10452	1.15771	2.12404
RUSC2	213066_at	1.60167	2.04854	1.2795	2.12301
BACE1	217904_s_at	1.52206	2.19867	1.58426	2.1206
ZBED1	203043_at	1.182	2.53633	1.15933	2.12033
C8orf4	218541_s_at	1.51031	2.02712	1.75363	2.11994
ZNF285	236328_at	1.43433	2.20156	1.19376	2.11053
SMAD6	207069_s_at	1.26218	1.62624	1.91563	2.11053
PCDH7	228640_at	1.28126	3.28758	1.2912	2.11016
C5orf45	220341_s_at	1.12553	2.16323	1.07259	2.10882
GPR146	228770_at	1.17951	3.45512	1.96827	2.10789
ZNF7	205089_at	1.48497	2.15702	1.27781	2.10517
MAFG	224466_s_at	1.23526	2.04798	1.22381	2.10504
RAP1GAP	203911_at	1.59815	1.97318	1.64344	2.10464
C4orf14	223157_at	1.1429	1.98803	1.52753	2.10462
SETDB1	203155_at	1.25245	1.97815	1.44788	2.10198
EDN1	218995_s_at	1.16244	2.41148	1.55264	2.09937
WLS	221958_s_at	1.4422	2.03898	1.27595	2.09745
SIRT1	218878_s_at	0.962253	2.2001	1.20093	2.09711
RAB24	225251_at	1.17304	1.96175	1.26047	2.09608
INSR	213792_s_at	1.26949	2.38481	1.4436	2.09524
RPS6KA2	204906_at	1.20659	2.05251	1.47185	2.09451
HIST1H2BC	236193_at	0.984525	2.94252	1.26898	2.09285
MYO9A	219027_s_at	1.36133	1.97719	1.46501	2.09176
ZC3H6	227809_at	0.955065	2.70325	1.43289	2.09106
ZXDB	228005_at	1.07948	2.09526	1.16106	2.08828
JAK3	227677_at	1.16456	3.24418	0.853378	2.08747
ID1	208937_s_at	1.4187	1.89331	1.53688	2.08593
MED13L	212209_at	0.976727	1.89517	1.32781	2.08573
GRAMD1A	224807_at	1.20872	2.35722	1.43062	2.08486
PANX2	239067_s_at	1.19252	1.81171	1.22873	2.08449
TMEM154	238063_at	1.40949	2.00886	1.36374	2.08436
ATP6V1C2	1552532_a_at	1.32067	2.66476	1.43906	2.0815
SPSB3	46256_at	0.975671	2.07029	1.24166	2.08138
GATA6	210002_at	1.0924	2.09306	1.24489	2.07979
MT1E	212859_x_at	1.28539	2.64326	1.13703	2.07814
KDM5B	211202_s_at	1.12746	2.22303	1.35916	2.07764
SPG11	203513_at	1.20289	1.76347	1.26876	2.07578
WDR5B	219538_at	1.2462	1.92692	1.32222	2.07504
SHROOM3	228400_at	1.21871	2.57723	1.5	2.07456
GPX3	201348_at	1.28406	3.0586	1.34252	2.07343
NHEJ1	219418_at	1.06435	2.18703	1.34669	2.07193
ECHDC1	223087_at	1.0677	2.52022	1.37971	2.06971
TCEAL8	224819_at	1.29266	1.52743	1.53067	2.06942
C6orf165	230273_at	1.13782	2.02769	1.05979	2.06797
LOC401321	232256_s_at	1.52868	1.80229	1.56929	2.06767
APOLD1	221031_s_at	1.0385	2.1701	1.78872	2.06714
SEL1L3	212314_at	1.10847	1.97529	1.32449	2.06499
GPSM1	226043_at	1.32911	1.18501	1.48703	2.06455
GPR158	232195_at	1.30918	2.13249	1.27709	2.06345
EGR3	206115_at	1.00435	2.05072	1.12029	2.05942
TMEM49	231697_s_at	1.3379	2.14521	1.05701	2.05857
FAM115A	212981_s_at	1.29967	2.23435	1.46519	2.05804
ZFP36	201531_at	1.11257	1.75678	1.17867	2.058
OAS1	202869_at	0.89645	4.40296	0.866272	2.0574
MYEOV	227342_s_at	1.22723	3.64338	0.862364	2.05718
RBM15B	202689_at	1.16673	1.69175	1.26632	2.05644
SPRY4	221489_s_at	1.52852	2.80237	1.58964	2.05623
LRRC41	201932_at	1.77745	1.84249	1.7093	2.0561
YEATS2	221203_s_at	1.17105	1.89486	1.39827	2.05526
ANO6	224906_at	1.1857	1.7719	1.11443	2.05508
KL	205978_at	1.17185	2.41729	1.71347	2.05502
RBMS2	225778_at	1.45999	3.42277	1.45466	2.05425
IYD	231070_at	1.41165	1.78715	1.54618	2.05288
FAM63B	214691_x_at	1.1232	2.84878	1.32943	2.04936
TRANK1	213261_at	1.0377	2.30568	1.08991	2.04814
SPATA7	234929_s_at	1.29735	2.52045	1.49242	2.04773
MUC16	220196_at	1.16975	2.45869	1.20118	2.04699
CHMP1B	218177_at	1.45324	2.47138	1.54645	2.04629
PRSS8	202525_at	1.04449	2.20459	1.41221	2.04481
SMAD9	227719_at	1.51819	3.14974	1.33018	2.04251
LOC100288954	229136_s_at	1.39414	1.73833	1.04777	2.04017
POLR1D	218258_at	1.13616	1.86704	1.35657	2.04015
MACC1	1566764_at	1.01279	2.20123	1.12367	2.03998
DOCK8	232843_s_at	1.33055	1.90274	1.3747	2.03998
HIST3H2A	221582_at	0.892313	2.57112	1.26407	2.03961
BCL6	203140_at	0.940524	2.53533	1.18478	2.03858
TSPAN15	218693_at	1.4096	2.15793	1.37464	2.03824
MYO5B	225301_s_at	1.40664	1.70426	1.4757	2.03609
CDKN1C	213183_s_at	0.879196	1.66234	1.19628	2.03529
ZNF84	204453_at	1.20356	1.92531	1.23184	2.03514
CCL28	224027_at	1.44077	2.94507	1.43084	2.03508
KIAA1109	212779_at	1.11868	1.98201	1.1912	2.03446
SEMA3E	206941_x_at	1.0296	2.26258	1.21019	2.03206
IFIT5	203595_s_at	1.18915	1.82367	1.31499	2.02998
MLL	226981_at	1.12436	1.85571	1.07204	2.0281
SPRY2	204011_at	1.11387	1.97801	1.12309	2.02696
ZNF586	219711_at	1.05128	1.9417	1.08069	2.02629
PRKCH	218764_at	1.1278	2.75667	1.3497	2.02471
KIAA0141	201978_s_at	1.14982	1.96015	1.32866	2.01977
RMND1	220329_s_at	1.12074	1.71146	1.2849	2.01769
TGIF1	203313_s_at	1.13556	2.47284	1.16259	2.01664
CRIM1	228496_s_at	1.33387	2.30342	1.47887	2.01613
PIM1	209193_at	1.07512	2.87735	1.8693	2.01418
C1orf63	209007_s_at	1.02534	2.331	1.03121	2.01364
TFPI2	209277_at	1.08638	2.76043	1.20007	2.00775
ZNF396	1554985_at	1.10159	2.35467	1.42807	2.00587
TRIM56	231876_at	1.2518	2.15384	1.16823	2.0041
SWAP70	209306_s_at	1.25291	2.1705	1.38381	2.00362
RBM43	228304_at	1.05828	2.11714	1.22122	2.00348
GET4	224808_s_at	1.42428	1.76589	1.11996	2.00109
RAC2	213603_s_at	1.02898	1.55589	1.02567	2.00066

## Sheet: Downregulated genes
429 genes were downregulated >2 fold in 5 nM RAD001 + 20 nM BEZ235 treatment compared to vehicle control
Gene	Affy probe	Fold expression change
		20 nM BEZ235	500 nM BEZ235	5 nM RAD001	5 nM RAD001 + 20 nM BEZ235
CDC25C	205167_s_at	0.651092	0.430324	0.781217	0.499474
NBPF1	236273_at	0.829166	0.814748	0.767291	0.499032
DHTKD1	227094_at	0.901512	0.279168	0.845279	0.499014
CKS1B	201897_s_at	0.965791	0.399846	0.897475	0.498197
CBX5	226085_at	0.964665	0.384205	0.983915	0.497879
TMEM20	239265_at	1.10624	0.575916	0.923866	0.497818
NUP62CL	220520_s_at	0.820226	0.312117	0.65231	0.497751
MCM7	208795_s_at	0.927287	0.378709	0.860366	0.497048
ABHD6	221552_at	0.941372	0.517976	0.728429	0.496958
CDCA4	218399_s_at	0.95406	0.350921	0.847162	0.496569
RFC3	204127_at	0.945308	0.297607	0.827944	0.496375
TACC3	218308_at	0.711064	0.392765	0.824759	0.496359
ROGDI	218394_at	0.893158	0.409425	1.00517	0.496239
AZI1	214742_at	1.04238	0.352839	0.992793	0.49582
KLHL13	227875_at	0.788853	0.379639	0.714347	0.495663
C8orf51	207458_at	0.915128	0.470059	0.815398	0.494597
HSPC159	226188_at	0.834689	0.271339	0.884004	0.493783
PDE8B	235115_at	0.955628	0.733624	0.885195	0.493309
FIBP	202041_s_at	0.913687	0.433666	0.840358	0.492274
SOCS4	226178_at	0.903868	0.46699	0.710179	0.492191
SNRPA	201770_at	0.828265	0.468738	0.765413	0.491844
JPH2	229578_at	1.05535	0.574975	0.735995	0.491781
SLC22A18	204981_at	0.847445	0.466683	0.991733	0.491733
USP2	229337_at	0.782702	0.602776	0.611319	0.491725
ZBTB8A	235142_at	0.933264	0.354536	0.763556	0.491397
APLP1	209462_at	0.426165	0.398162	0.470357	0.491359
FDPS	201275_at	0.800865	0.504176	0.77819	0.490538
TIPIN	219258_at	1.17646	0.371099	0.705579	0.490415
PCYOX1L	218953_s_at	0.885758	0.556861	0.895892	0.490228
HMMR	207165_at	0.664544	0.456186	0.791664	0.489749
EIF5A2	235296_at	0.992256	0.368727	0.702308	0.489352
HOMER1	226651_at	1.05635	0.451912	0.784627	0.489324
SLC39A14	212110_at	0.859987	0.293505	0.821536	0.488728
CEP55	218542_at	0.669948	0.441728	0.702962	0.488375
NUP93	202188_at	0.888574	0.285251	0.796677	0.488006
GPR19	207183_at	0.809507	0.400559	0.825585	0.487941
VOPP1	208091_s_at	0.896412	0.379249	0.914115	0.487632
CIT	212801_at	0.673374	0.462367	0.634762	0.487492
MKI67	212023_s_at	0.820398	0.351949	0.76409	0.487354
COPG2	223457_at	0.781812	0.525868	0.942641	0.487307
RIMKLB	225978_at	0.910006	0.413967	0.7747	0.486511
YIF1B	226437_at	0.884001	0.45103	0.899282	0.486224
BCL3	204908_s_at	0.757101	0.4263	0.748635	0.485877
ARHGAP24	223422_s_at	0.68191	0.481634	0.901874	0.485657
CCNB2	202705_at	0.680037	0.41544	0.705741	0.485036
SASS6	231895_at	0.911279	0.383431	0.809824	0.485027
SCLT1	1569190_at	0.639452	0.488043	0.650114	0.484996
ROBO1	213194_at	0.806971	0.513606	0.672699	0.484705
ZNF618	226590_at	0.963183	0.258428	1.15277	0.483986
C12orf48	227928_at	0.660706	0.380888	0.708127	0.483554
CYBA	203028_s_at	0.92975	0.509194	0.816596	0.483263
TTF2	204407_at	0.824783	0.35513	0.817558	0.48284
ATP1B3	208836_at	0.930201	0.433089	0.939815	0.482751
TMX2	201175_at	0.913592	0.574407	0.93734	0.482356
RFC2	203696_s_at	1.07785	0.391958	0.820379	0.482165
AK3	224655_at	0.974967	0.417186	0.825053	0.481735
NCAPD2	201774_s_at	0.715305	0.452462	0.775532	0.480997
AGR2	209173_at	0.862118	0.514913	0.916281	0.478081
UBE2C	202954_at	0.689105	0.395478	0.74393	0.476972
LOC389641	244886_at	0.63982	0.603387	0.639206	0.47659
PFKFB2	226733_at	0.854549	0.388247	1.05836	0.476208
SLC12A3	215274_at	1.11201	0.345007	1.01997	0.475253
RBBP8	203344_s_at	1.00895	0.340486	0.898326	0.475228
SUV39H1	218619_s_at	0.795817	0.317664	0.683578	0.474218
C9orf78	218116_at	0.939211	0.78435	0.844678	0.474146
CKS2	204170_s_at	0.81774	0.506147	0.806428	0.47386
OBFC2B	218903_s_at	0.844647	0.500891	0.942707	0.473283
C6orf192	226301_at	0.873265	0.383766	0.725684	0.473148
KIAA1715	229173_at	0.757828	0.441466	0.704247	0.472971
TRIM36	219736_at	0.831461	0.764045	0.681648	0.472591
ZNF248	213269_at	0.83606	0.406963	0.680824	0.471989
ASPM	219918_s_at	0.652183	0.495937	0.661505	0.471738
HAUS1	225297_at	0.907147	0.486119	0.724784	0.471032
GYG2	215695_s_at	1.02684	0.338186	0.859498	0.470444
CHPT1	221675_s_at	0.764168	0.375364	0.719696	0.469147
C18orf54	244324_at	0.739962	0.362891	0.628908	0.468819
DEF8	219646_at	0.792579	0.365323	0.583155	0.468633
PTPN1	202716_at	0.703705	0.77099	0.937996	0.468333
ACACB	49452_at	0.973028	0.526193	0.6029	0.468195
DCPS	218774_at	0.829237	0.416931	0.798795	0.468026
PPP2R1B	202883_s_at	0.844412	0.520799	0.731686	0.467956
CENPM	218741_at	0.864195	0.5899	0.826603	0.467417
ATOX1	203454_s_at	0.931336	0.390614	0.801772	0.467109
LIG1	202726_at	0.761091	0.661271	0.720624	0.466127
C13orf34	219544_at	0.686717	0.31114	0.662821	0.465887
VRK1	203856_at	0.987719	0.268588	0.989404	0.464997
ZNF789	1558762_a_at	0.818937	0.384196	0.761035	0.464986
TMPO	224944_at	0.748943	0.376643	0.719087	0.463975
MTFP1	223172_s_at	1.06938	0.400195	0.837512	0.463973
C2orf60	235181_at	1.00731	0.673113	0.646226	0.463443
KIF20A	218755_at	0.556516	0.271981	0.696458	0.462842
EPS8	202609_at	0.747109	0.331333	0.773402	0.462688
CENPQ	219294_at	0.800432	0.414148	0.749902	0.46252
GDF11	226234_at	0.691394	0.331573	0.665787	0.462249
SAMHD1	204502_at	0.658717	0.478891	0.768289	0.461489
MYCBP	203359_s_at	0.943726	0.338423	0.855992	0.461364
CLPB	221845_s_at	0.960881	0.465893	0.999017	0.461176
R3HDM1	202754_at	0.796736	0.315282	0.907339	0.460785
YBX2	219704_at	0.653157	0.416807	0.792145	0.460628
CENPF	207828_s_at	0.682988	0.430252	0.806882	0.460002
CKAP2L	229610_at	0.620815	0.30399	0.681231	0.459749
G2E3	223254_s_at	0.65559	0.432736	0.674587	0.458965
HIST1H3I	214509_at	0.730138	0.377275	0.654239	0.458944
MLF1IP	218883_s_at	0.830024	0.288149	0.822768	0.458856
CASC5	228323_at	0.785731	0.376354	0.815356	0.458445
CKB	200884_at	0.775318	0.4151	0.658884	0.45664
TNFAIP8L1	227420_at	0.44334	0.470081	0.589903	0.456199
REEP1	204365_s_at	0.93711	0.322711	0.723318	0.45591
PRKAR2B	203680_at	0.960169	0.324742	0.718838	0.455483
RIMS3	204730_at	0.782421	0.335267	0.934815	0.454036
CCNE1	213523_at	1.13796	0.215259	1.02809	0.453081
VKORC1	217949_s_at	1.03532	0.462963	0.877974	0.453029
B4GALT6	235333_at	0.910705	0.451697	0.718538	0.452742
SNRNP25	218493_at	0.81363	0.326604	0.701299	0.45272
KIF20B	205235_s_at	0.665878	0.350923	0.788886	0.452398
GTSE1	211040_x_at	0.59921	0.395749	0.657516	0.452353
DLEU1	205677_s_at	0.752549	0.444511	0.70201	0.45186
ARL17A	1555964_at	0.821782	0.436665	0.762266	0.451849
LIN52	228583_at	0.841979	0.457676	0.726207	0.451661
NEURL1B	225355_at	0.830655	0.313544	0.970231	0.450821
ATAD2	228401_at	1.06781	0.497149	1.04403	0.450685
MPDU1	209208_at	1.06916	0.451984	0.855915	0.450449
DOLPP1	221817_at	0.831191	0.404822	0.784733	0.450078
LAGE3	221982_x_at	0.93973	0.39626	0.789864	0.449976
CHRNA5	206533_at	0.927288	0.361438	0.749183	0.449837
DEM1	222902_s_at	1.02322	0.472808	0.726174	0.449062
ASNS	205047_s_at	0.734115	0.476773	0.568925	0.44844
RFC5	203209_at	0.917798	0.351577	0.75179	0.447782
CNPY4	227313_at	0.953816	0.429608	0.766988	0.447468
SMC6	218781_at	0.885132	0.487504	0.838764	0.447347
EGLN3	219232_s_at	1.04218	0.538905	1.00157	0.44721
DTYMK	1553984_s_at	0.887997	0.261692	0.765552	0.446369
CDC42EP4	218062_x_at	0.876908	0.420727	0.913179	0.446015
ACTL8	214957_at	1.12573	0.343606	0.815716	0.445917
LSM2	209449_at	0.923366	0.338022	0.831848	0.445408
RANBP1	202483_s_at	0.906747	0.261747	0.797052	0.445068
NUSAP1	218039_at	0.803117	0.363858	0.812834	0.444307
STK11	231017_at	0.855426	0.613377	1.00259	0.441697
PSMD9	209334_s_at	0.608093	0.351687	0.680169	0.441228
PAFAH1B3	203228_at	0.908465	0.393142	0.686228	0.440664
HELLS	227350_at	0.97459	0.186296	0.883386	0.440533
B3GALTL	227100_at	0.803043	0.329082	0.662757	0.440335
C16orf93	231300_at	0.869687	0.344573	0.781876	0.439059
CKLF	223451_s_at	0.975758	0.362582	0.873386	0.437681
TTL	224896_s_at	0.798146	0.339253	0.955285	0.436819
OIP5	213599_at	0.638224	0.286197	0.800101	0.434404
CRELD2	218358_at	1.03606	0.497981	0.992231	0.433938
TK1	1554408_a_at	0.984688	0.333872	0.835969	0.433877
RDM1	239169_at	0.936716	0.432079	0.737043	0.43317
RTN4IP1	1555679_a_at	0.798366	0.302184	0.745534	0.432661
KIF4A	218355_at	0.585394	0.327871	0.59933	0.432516
RABL3	213970_at	0.812858	0.33927	0.63276	0.431734
PSMD2	200830_at	0.816134	0.423184	0.837932	0.431711
CPT1C	227468_at	0.698227	0.415433	0.531387	0.430865
C20orf7	227160_s_at	0.867631	0.331348	0.823508	0.430655
CYB5R2	220230_s_at	0.789471	0.466494	0.829617	0.430194
PIF1	228252_at	0.458112	0.454189	0.400953	0.430092
SH3BGRL2	225354_s_at	0.80933	0.463686	0.611062	0.429758
SLC25A1	210010_s_at	0.755077	0.445741	0.76257	0.429563
FBXO5	218875_s_at	0.993288	0.316979	0.916525	0.427775
DPYSL2	200762_at	0.548309	0.388736	0.724389	0.427577
PLK1	202240_at	0.671342	0.381925	0.661222	0.426847
GMPPB	222710_at	1.11485	0.519921	0.965322	0.426217
C15orf29	222745_s_at	0.877344	0.52415	0.827296	0.425961
CCNB1	214710_s_at	0.616882	0.351775	0.65792	0.425598
POLQ	219510_at	0.822882	0.235424	0.765677	0.425303
C12orf32	225837_at	0.819257	0.389384	0.785499	0.424723
MCAM	211042_x_at	1.01404	0.418664	0.810175	0.424716
DUSP7	213848_at	0.977016	0.381637	0.797566	0.424656
ARHGEF9	203264_s_at	0.887778	0.456481	0.747222	0.424444
SH3BP2	217257_at	0.954678	0.582887	0.815527	0.424226
HSPA12A	214434_at	1.16888	0.329998	0.796814	0.422708
POLD3	212836_at	0.835354	0.245328	0.75501	0.422219
NRM	225592_at	0.813031	0.306464	0.689673	0.422096
SBF1	213383_at	0.826641	0.381361	0.830976	0.421579
COL15A1	203477_at	0.640244	0.548794	0.565591	0.421001
MAPK9	225781_at	0.87972	0.405285	0.897347	0.420445
DNMT1	201697_s_at	1.17146	0.336377	0.928193	0.420246
CTPS	202613_at	0.965562	0.196721	0.960164	0.420245
NCS1	222570_at	0.916006	0.23784	0.73409	0.420184
DEPDC1B	226980_at	0.630948	0.33194	0.551488	0.420013
CDK2	204252_at	1.03509	0.313254	0.818863	0.419252
NCAPG	218662_s_at	0.700968	0.300829	0.699677	0.419078
CDADC1	233647_s_at	0.70313	0.577926	0.539126	0.417998
HCFC2	235264_at	0.768432	0.619015	0.811906	0.417899
SNRPF	203832_at	0.925856	0.304508	0.804237	0.417873
AURKB	209464_at	0.804752	0.287537	0.782312	0.417336
PPP1R3E	227409_at	1.01848	0.539307	0.885119	0.41694
C1orf112	220840_s_at	0.850722	0.282631	0.726707	0.416832
MMD	203414_at	0.928508	0.265608	0.67456	0.415269
SLC35D1	209712_at	0.763206	0.394423	0.704077	0.41474
STARD4	226390_at	0.508455	0.660588	0.490962	0.4141
DNAJB11	223054_at	0.819081	0.349724	0.803492	0.414021
TMEM160	219219_at	0.913646	0.479689	0.911214	0.414011
ETNK2	219268_at	0.825456	0.598085	0.92802	0.413964
CENPW	226936_at	0.642934	0.296823	0.6734	0.413555
PDSS1	220865_s_at	1.02283	0.206199	0.655741	0.413432
C9orf100	230521_at	0.799872	0.281969	0.530904	0.41283
CDKN2C	204159_at	0.89647	0.434997	0.797352	0.412763
PHLDA2	209803_s_at	0.975106	0.55279	0.965181	0.412391
DPP3	218567_x_at	0.897163	0.298917	0.71769	0.412378
PABPC4L	238865_at	1.16919	0.412484	0.889578	0.411754
KIF23	204709_s_at	0.655373	0.317718	0.712071	0.411294
PCNA	201202_at	1.23244	0.27951	0.956898	0.41084
C4orf21	231204_at	1.02261	0.440919	0.876003	0.410649
HYOU1	200825_s_at	0.938318	0.250446	0.779275	0.410476
HMGB3	203744_at	0.76475	0.301876	0.788623	0.410097
DHRS13	226121_at	1.05197	0.303081	0.806975	0.40721
GMNN	218350_s_at	1.01632	0.311007	0.756913	0.406758
SSX2IP	203016_s_at	0.821575	0.285097	0.923304	0.406656
VDR	204254_s_at	1.02291	0.624923	0.834202	0.40613
PCK2	202847_at	0.730275	0.409012	0.58588	0.404816
RFC4	204023_at	0.97622	0.357128	0.772248	0.404244
CHAC2	235117_at	0.816233	0.254812	1.18119	0.404048
POC1A	226355_at	0.770311	0.354937	0.771372	0.403711
EBP	202735_at	0.848859	0.382518	0.834582	0.402978
NEIL3	219502_at	0.664955	0.171793	0.59547	0.402275
FAM64A	221591_s_at	0.624677	0.358572	0.633292	0.401264
AK1	202587_s_at	0.887565	0.249845	0.927979	0.400311
WHSC1	209053_s_at	0.763937	0.27213	0.784817	0.400267
SMC2	213253_at	0.805872	0.285311	0.627082	0.399898
MVK	215649_s_at	0.711611	0.436089	0.541182	0.399723
EFCAB2	233375_at	0.887891	0.7135	0.997194	0.399282
RAD54L	204558_at	0.83592	0.312643	0.559654	0.399135
UGT8	228956_at	0.946547	0.273353	0.607304	0.397724
MCM8	224320_s_at	0.808456	0.267701	0.697314	0.397305
BRI3BP	231810_at	1.00556	0.255807	0.682524	0.397131
PRC1	218009_s_at	0.661264	0.277031	0.685516	0.397004
CDCA2	226661_at	0.743082	0.316559	0.619355	0.396559
PTMS	218045_x_at	0.65544	0.516523	0.629131	0.395907
RFX5	202963_at	0.818457	0.255123	0.848603	0.394255
DEPDC1	222958_s_at	0.59448	0.361713	0.666686	0.393614
NEK2	204641_at	0.513681	0.403042	0.682589	0.393137
TUBG1	201714_at	0.789814	0.322544	0.959286	0.393037
C15orf42	230021_at	0.85653	0.261769	0.761816	0.391162
CEP78	228774_at	0.827991	0.303071	0.757845	0.391005
EPN3	223895_s_at	0.521905	0.260432	1.2231	0.390706
SKA3	227165_at	0.853287	0.30579	0.638986	0.390686
BTBD12	232147_at	0.952712	0.310201	0.676356	0.389492
CENPA	204962_s_at	0.680784	0.325926	0.716179	0.389186
RAD51C	209849_s_at	0.829681	0.360734	0.744369	0.388944
PTTG1	203554_x_at	0.538441	0.292274	0.595113	0.388714
NCAPG2	219588_s_at	0.837611	0.252384	0.801925	0.388684
EZH2	203358_s_at	0.837485	0.335161	0.783211	0.38715
BIRC5	202095_s_at	0.794478	0.413346	0.761109	0.386833
LETM2	1557415_s_at	0.735302	0.382549	0.700718	0.384677
ZNF367	229551_x_at	0.98022	0.182933	0.903607	0.384097
RNGTT	204208_at	1.01384	0.235218	0.909831	0.38197
PKLR	222078_at	0.77725	0.386146	0.691317	0.381464
CHAF1A	214426_x_at	1.23163	0.273217	0.872657	0.381168
PDK3	228959_at	0.822347	0.413316	0.887937	0.380356
CDCA8	221520_s_at	0.655995	0.221696	0.606278	0.379971
CSRP2	207030_s_at	0.540164	0.35505	0.518659	0.379928
HJURP	218726_at	0.570035	0.222518	0.660793	0.3791
ANP32E	221505_at	0.763153	0.276846	0.694419	0.379041
C10orf140	1559265_at	0.956437	0.206227	0.835233	0.378092
UBE2S	202779_s_at	0.806332	0.302698	0.767895	0.377479
SDF2L1	218681_s_at	0.945683	0.271393	0.740423	0.377168
C6orf125	224448_s_at	0.858909	0.242898	0.842471	0.374752
TSEN15	225399_at	0.800499	0.200581	0.745905	0.374528
CCDC34	226287_at	0.870625	0.406513	0.682765	0.373283
ACOT7	208002_s_at	0.83826	0.397989	0.715374	0.373
HAUS5	213054_at	0.615513	0.358077	0.415065	0.372767
MARS	213671_s_at	0.736357	0.390431	0.691425	0.371867
ALDOC	202022_at	0.736829	0.468968	0.503248	0.3707
UBR7	218108_at	0.874401	0.296955	0.754576	0.370381
DNA2	213647_at	0.895407	0.278256	0.79219	0.370291
NRGN	204081_at	0.84617	0.319688	0.707111	0.369909
CCNF	204826_at	0.809415	0.336428	0.773564	0.368281
POLR3G	206653_at	0.973825	0.272633	0.546866	0.368046
PLK4	204886_at	0.876953	0.281156	0.739152	0.366745
SPAG5	203145_at	0.748291	0.282087	0.682323	0.366271
BRCA1	204531_s_at	0.925841	0.361812	0.863341	0.366017
KIF2C	209408_at	0.689869	0.293987	0.614559	0.365719
CENPE	205046_at	0.503354	0.282996	0.607273	0.365199
C2orf7	223312_at	0.790136	0.318671	0.958631	0.364167
ZCCHC24	212419_at	0.885531	0.333286	0.872701	0.364077
LFNG	228762_at	1.25514	0.503847	0.718018	0.363571
INTS7	218783_at	0.89388	0.372495	0.749295	0.363511
CDK1	203213_at	0.786928	0.269639	0.843341	0.363348
BUB1B	203755_at	0.684048	0.218041	0.616925	0.362516
PHGDH	201397_at	0.704327	0.363076	0.58236	0.361792
POLR3K	218866_s_at	1.10322	0.280415	0.711948	0.361157
STMN1	200783_s_at	0.768727	0.305905	0.812945	0.361146
KIF14	236641_at	0.605738	0.267146	0.630019	0.360737
FANCD2	242560_at	0.812513	0.292785	0.825887	0.359427
KCTD12	212192_at	0.948728	0.373436	0.669762	0.358498
LNP1	227181_at	0.522385	0.393739	0.789666	0.358438
NDUFS8	203190_at	0.960979	0.27973	0.961887	0.35835
C6orf182	1554019_s_at	0.665893	0.375305	0.675061	0.358245
IRAK2	231779_at	0.613078	0.40025	0.464806	0.357768
PMCH	206942_s_at	0.626489	0.340904	0.635805	0.357063
C10orf27	1552887_at	0.985998	0.441283	0.635501	0.355465
KIF15	219306_at	0.707516	0.308535	0.790064	0.355414
IMMP1L	229025_s_at	0.775207	0.285081	0.59604	0.35536
SHMT1	224954_at	0.853824	0.256412	0.64377	0.354635
GSTCD	235387_at	0.939496	0.261086	0.80991	0.354522
KIF11	204444_at	0.696415	0.292138	0.694708	0.354262
GLA	214430_at	0.807376	0.27488	0.744102	0.353792
ATP5G1	208972_s_at	0.966701	0.304772	0.840822	0.353787
C4orf46	238015_at	0.820552	0.32774	0.67482	0.353066
HIST1H3C	208577_at	0.910435	0.221242	0.86467	0.351991
ITGAE	205055_at	0.922106	0.448123	0.650596	0.35164
SLC11A2	210047_at	0.826727	1.23676	0.678158	0.350983
GPX8	227628_at	0.970105	0.283509	0.754548	0.350772
DLGAP5	203764_at	0.520189	0.267869	0.599582	0.349893
C12orf5	219099_at	0.746259	0.165257	0.936348	0.34949
FAM83D	225687_at	0.613522	0.239101	0.638195	0.349329
NUF2	223381_at	0.610874	0.263055	0.703525	0.348775
NUDT1	204766_s_at	0.901731	0.311692	0.906111	0.348569
MYBL1	213906_at	0.974866	0.250084	0.82194	0.348111
GNAZ	204993_at	1.07657	0.226509	0.880374	0.347326
CHEK2	210416_s_at	0.79804	0.257739	0.619829	0.346097
CRISPLD2	221541_at	0.745158	0.2006	0.548846	0.345316
KIF18B	222039_at	0.670613	0.26227	0.661793	0.344753
KIAA1524	231855_at	0.658867	0.276958	0.614785	0.344184
MNX1	214614_at	0.925096	0.403329	1.36044	0.34347
CHEK1	238075_at	0.988214	0.241938	0.771728	0.342805
CDK2AP2	203252_at	0.809809	0.415764	0.786027	0.341132
NRIP3	222900_at	0.620284	0.412576	0.496349	0.340771
ATG4A	213115_at	0.689509	0.207577	0.738688	0.340635
CDC20	202870_s_at	0.576968	0.293241	0.558387	0.340529
GK	207387_s_at	0.71494	0.320645	0.674108	0.339916
GLDC	204836_at	0.992121	0.185143	0.786416	0.339864
TBXA2R	207554_x_at	0.650873	0.398357	0.498733	0.33783
NCAPH	212949_at	0.800401	0.193387	0.712425	0.335271
RAD51	205024_s_at	0.799104	0.215026	0.675967	0.335176
C6orf129	225723_at	0.873162	0.358193	0.810662	0.335084
THRSP	229476_s_at	0.405784	0.368373	0.352307	0.333257
FAM126A	227239_at	0.746104	0.330243	0.980075	0.33261
WDR67	214061_at	0.780761	0.222829	0.743287	0.332255
CDKN3	209714_s_at	0.581664	0.346898	0.694637	0.330562
ARHGAP11A	204492_at	0.577816	0.237695	0.582657	0.328634
DHFR	202532_s_at	0.931425	0.270407	0.707936	0.328338
RRM2	201890_at	0.947394	0.181514	0.80253	0.327999
TPX2	210052_s_at	0.659479	0.308408	0.673758	0.325809
CSTF3	229666_s_at	0.757841	0.267307	0.688753	0.325025
FABP5	202345_s_at	0.874874	0.20123	0.650877	0.324245
MELK	204825_at	0.883817	0.187774	0.725501	0.320742
BUB1	209642_at	0.56012	0.301766	0.582134	0.320433
ARL6	235320_at	0.77287	0.378877	0.695328	0.319984
CENPN	219555_s_at	0.649217	0.287196	0.643612	0.319872
CCDC75	228495_at	0.850994	0.49265	0.556862	0.317535
STIL	205339_at	0.876181	0.272108	0.888183	0.316644
IDI1	204615_x_at	0.751434	0.471422	0.614798	0.315783
TRIP13	204033_at	0.796213	0.222851	0.733558	0.314164
SLC29A1	201802_at	0.884266	0.24011	0.649342	0.313887
TYMS	202589_at	0.885721	0.209378	0.767103	0.312946
PPIL5	235113_at	0.842324	0.189478	0.827315	0.312528
MPHOSPH9	1558369_at	0.693656	0.290591	0.575315	0.308443
ESCO2	235178_x_at	0.767856	0.126774	1.05175	0.308074
SLFN13	1558217_at	0.862376	0.357594	0.765764	0.307667
CSPG5	39966_at	1.25564	0.151526	0.768847	0.303735
ERCC6L	219650_at	0.923122	0.317686	0.733905	0.303735
PSRC1	201896_s_at	0.577708	0.268543	0.670988	0.303485
LOC96610	233132_at	1.28726	0.21204	0.473812	0.303193
DTL	218585_s_at	1.13577	0.064767	0.905693	0.302671
SGOL2	230165_at	0.475168	0.18514	0.654926	0.300075
DSCC1	219000_s_at	0.879711	0.142985	0.78528	0.300012
SGOL1	1553690_at	0.537849	0.250598	0.577092	0.299402
POLA2	204441_s_at	0.900804	0.313062	0.655392	0.297709
MDM1	220397_at	1.38853	0.20689	1.09271	0.296717
PSAT1	223062_s_at	0.71491	0.140752	0.548773	0.294549
LMNB2	216952_s_at	0.912746	0.160693	0.776796	0.293756
CDC45	204126_s_at	0.963385	0.157149	0.803385	0.29363
FAM54A	228069_at	0.685886	0.217188	0.537976	0.292732
LRRK2	229584_at	0.598896	0.223774	0.517376	0.291653
ARNTL2	223586_at	0.714993	0.334139	0.82315	0.291566
GINS2	221521_s_at	1.09194	0.211788	0.813167	0.287145
FANCI	213008_at	0.851304	0.216478	0.792643	0.284525
PTGS1	238669_at	0.47967	0.362208	0.54855	0.28115
CENPI	214804_at	0.71963	0.178015	0.691394	0.280947
NDC80	204162_at	0.61739	0.259466	0.665836	0.28091
RTKN2	230469_at	0.688539	0.240595	0.588626	0.280665
KBTBD8	239835_at	0.642003	0.234679	0.49701	0.280269
CDCA5	224753_at	0.723416	0.226442	0.591954	0.279102
ATP6V0A2	229572_at	0.828191	0.301221	0.704772	0.278357
TIMELESS	203046_s_at	0.903835	0.184411	0.826454	0.278124
PARP2	214086_s_at	0.81289	0.164354	0.640975	0.276444
RNASEH2A	203022_at	1.02235	0.226045	0.755788	0.273794
CCNE2	205034_at	1.13577	0.140132	0.958628	0.268946
CDC6	203967_at	1.09195	0.0921642	0.800686	0.265201
BRIP1	235609_at	0.856607	0.127273	0.677788	0.265042
CCDC99	221685_s_at	0.638491	0.205959	0.635971	0.26429
SHCBP1	219493_at	0.679555	0.162623	0.622735	0.260523
WDHD1	216228_s_at	0.878755	0.174962	0.730468	0.258057
UBE2T	223229_at	0.898493	0.154341	0.719596	0.257499
H2AFX	213344_s_at	1.02995	0.300485	0.99945	0.256465
PBK	219148_at	0.704417	0.202909	0.635309	0.256272
C21orf71	1556414_at	0.526776	0.190668	0.521564	0.25557
POLE2	205909_at	0.903054	0.0984905	0.687092	0.255567
SKA1	217640_x_at	0.630174	0.26019	0.481833	0.255292
CDCA3	223307_at	0.816722	0.180996	0.878447	0.255135
E2F1	204947_at	1.22401	0.171577	0.98544	0.25511
FEN1	204767_s_at	0.934321	0.136343	0.721076	0.253836
E2F8	219990_at	0.779783	0.202494	0.666885	0.252708
BLM	205733_at	0.89205	0.160319	0.704951	0.250536
UHRF1	225655_at	1.04459	0.0591414	0.896423	0.249012
FOXM1	202580_x_at	0.770283	0.211596	0.647482	0.248759
EXO1	204603_at	0.936057	0.133546	0.760591	0.248342
NASP	201969_at	0.841838	0.233899	0.581008	0.246413
ACYP1	205260_s_at	0.678192	0.276662	0.520708	0.244237
FKBP5	224840_at	0.93589	0.129076	0.692423	0.243711
GINS1	206102_at	0.92387	0.167805	0.776639	0.242032
C10orf110	220703_at	0.831094	0.554702	0.40499	0.238151
KIFC1	209680_s_at	0.712787	0.206561	0.556379	0.226147
ASF1B	218115_at	1.13506	0.146467	0.916257	0.225738
RAD18	238670_at	0.679564	0.204485	0.470682	0.222391
C11orf82	228281_at	0.898435	0.184566	0.721425	0.221479
MYBL2	201710_at	0.931418	0.132821	0.625512	0.220533
RAD54B	219494_at	0.840892	0.186229	0.798554	0.218924
PLCXD1	218951_s_at	0.866065	0.200543	0.611533	0.217634
CDH10	220115_s_at	1.05884	0.274036	1.06275	0.213011
FAM111B	1557129_a_at	1.31084	0.120425	0.979324	0.2076
TCF19	223274_at	1.36014	0.198716	0.903458	0.204348
RAD51AP1	204146_at	0.865139	0.165367	0.678012	0.196345
SPC25	209891_at	0.649304	0.0859286	0.583989	0.18656
DLEU2	216870_x_at	0.479602	0.168903	0.454267	0.185384
CDC7	204510_at	0.911014	0.0848963	0.674768	0.183119
SPC24	235572_at	0.548829	0.134964	0.503595	0.182533
INSIG1	201626_at	0.646068	0.352446	0.622115	0.180829
CDC25A	204695_at	0.933915	0.112792	0.676137	0.175867
CCDC163P	1559003_a_at	0.463027	0.19188	0.382277	0.174959
ACAT2	209608_s_at	0.643595	0.173901	0.472085	0.174699
WDR76	239680_at	1.25302	0.0712519	0.584102	0.169223
E2F7	228033_at	0.970588	0.0487938	0.709084	0.157734
MCM10	223570_at	1.01784	0.0563442	0.729336	0.157428
E2F2	228361_at	0.961907	0.047717	0.692907	0.101715
STC1	204597_x_at	0.666632	0.122326	0.641344	0.0996734
